# Supplementary material for: 1-Carb­oxy-3-phenyl­propan-2-aminium chloride
Source: Acta Crystallogr Sect E Struct Rep Online. 2011 Oct 12;67(Pt 11):o2947. doi: 10.1107/S1600536811041638 (PMC3247357; doi:10.1107/S1600536811041638)
Supplement: Supplementary file 1 [file e-67-o2947-sup1.cif]

##############################################################################
#                                                                            #
# This CIF contains the data in a paper accepted for publication in          #
# Acta Crystallographica Section E. It conforms to the requirements of       #
# Notes for Authors for Acta Crystallographica Section E, and has been       #
# peer reviewed under the auspices of the IUCr Commission on Journals.       #
#                                                                            #
# Full details of the Crystallographic Information File format               #
# are given in the paper "The Crystallographic Information File (CIF):       #
# a New Standard Archive File for Crystallography" by S. R. Hall, F. H.      #
# Allen and I. D. Brown [Acta Cryst. (1991), A47, 655-685].                  #
#                                                                            #
# The current version of the core CIF dictionary is obtainable from          #
# ftp://ftp.iucr.org/pub/cif_core.dic.                                       #
#                                                                            #
# Software is freely available for graphical display of the structure(s)     #
# in this CIF. For information consult the CIF software page                 #
# http://www.iucr.org/resources/cif/software.                                #
#                                                                            #
# This file may be used for bona fide research purposes within the           #
# scientific community so long as proper attribution is given to the journal # 
# article from which it was obtained.                                        #
#                                                                            #
##############################################################################
data_I
_audit_creation_method     SHELXL-97
_chemical_name_systematic
;
1-Carboxy-3-phenylpropan-2-aminium chloride
;
_chemical_name_common
;
<i>N</i>-Benzylglycine hydrochloride
;
_chemical_formula_moiety     'C9 H12 N O2 +, Cl -'
_chemical_formula_sum     'C9 H12 Cl N O2'
_chemical_formula_iupac     'C9 H12 N O2 +, Cl -'
_chemical_formula_weight     201.65
_chemical_melting_point     ?
_symmetry_cell_setting     orthorhombic
_symmetry_space_group_name_H-M     'P 21 21 21'
_symmetry_space_group_name_Hall     'P 2ac 2ab'
loop_
    _symmetry_equiv_pos_as_xyz
    'x, y, z'
    '-x+1/2, -y, z+1/2'
    'x+1/2, -y+1/2, -z'
    '-x, y+1/2, -z+1/2'
_cell_length_a     5.0290(7)
_cell_length_b     5.4900(8)
_cell_length_c     36.254(5)
_cell_angle_alpha     90.00
_cell_angle_beta     90.00
_cell_angle_gamma     90.00
_cell_volume     1000.9(2)
_cell_formula_units_Z     4
_cell_measurement_reflns_used     7358
_cell_measurement_theta_min     2.25
_cell_measurement_theta_max     28.47
_cell_measurement_temperature     200(2)
_exptl_crystal_description     'platelet'
_exptl_crystal_colour     'colourless'
_exptl_crystal_size_max     0.527
_exptl_crystal_size_mid     0.403
_exptl_crystal_size_min     0.066
_exptl_crystal_density_diffrn     1.338
_exptl_crystal_density_meas     ?
_exptl_crystal_density_method     'not measured'
_exptl_crystal_F_000     424
_exptl_absorpt_coefficient_mu     0.349
_exptl_absorpt_correction_type     multi-scan
_exptl_absorpt_process_details
;
(SADABS; Bruker, 2008)
;
_exptl_absorpt_correction_T_min     0.5852
_exptl_absorpt_correction_T_max     1.0000
_exptl_special_details     ?
_diffrn_ambient_temperature     200(2)
_diffrn_radiation_type     MoK\a
_diffrn_radiation_wavelength     0.71069
_diffrn_radiation_source     'fine-focus sealed tube'
_diffrn_radiation_monochromator     graphite
_diffrn_measurement_device_type     'Bruker APEXII CCD'
_diffrn_measurement_device     ?
_diffrn_measurement_method     '\f and \w'
_diffrn_reflns_number     7535
_diffrn_reflns_av_R_equivalents     0.0477
_diffrn_reflns_av_sigmaI/netI     0.0446
_diffrn_reflns_theta_min     2.25
_diffrn_reflns_theta_max     28.00
_diffrn_reflns_theta_full     28.00
_diffrn_measured_fraction_theta_max     0.988
_diffrn_measured_fraction_theta_full     0.988
_diffrn_reflns_limit_h_min     -6
_diffrn_reflns_limit_h_max     6
_diffrn_reflns_limit_k_min     -7
_diffrn_reflns_limit_k_max     6
_diffrn_reflns_limit_l_min     -47
_diffrn_reflns_limit_l_max     47
_refine_special_details
;
;
_reflns_number_total     2376
_reflns_number_gt     2273
_reflns_threshold_expression     I>2sigma(I)
_refine_ls_structure_factor_coef     Fsqd
_refine_ls_matrix_type     full
_refine_ls_R_factor_all     0.0834
_refine_ls_R_factor_gt     0.0795
_refine_ls_wR_factor_gt     0.1758
_refine_ls_wR_factor_ref     0.1772
_refine_ls_goodness_of_fit_ref     1.335
_refine_ls_restrained_S_all     1.335
_refine_ls_number_reflns     2376
_refine_ls_number_parameters     125
_refine_ls_number_restraints     0
_refine_ls_hydrogen_treatment     mixed
_refine_ls_weighting_scheme     calc
_refine_ls_weighting_details
         'calc w=1/[\s^2^(Fo^2^)+(0.0000P)^2^+3.0055P] where P=(Fo^2^+2Fc^2^)/3'
_atom_sites_solution_hydrogens     geom
_atom_sites_solution_primary     direct
_atom_sites_solution_secondary     difmap
_refine_ls_shift/su_max     0.000
_refine_ls_shift/su_mean     0.000
_refine_diff_density_max     0.330
_refine_diff_density_min     -0.565
_refine_ls_extinction_method     none
_refine_ls_extinction_coef     ?
_refine_ls_abs_structure_details     'Flack (1983), 903 Friedel pairs'
_refine_ls_abs_structure_Flack     0.1(3)
loop_
    _atom_type_symbol
    _atom_type_description
    _atom_type_scat_dispersion_real
    _atom_type_scat_dispersion_imag
    _atom_type_scat_source
    'C' 'C' 0.0033 0.0016
                         'International Tables Vol C Tables 4.2.6.8 and 6.1.1.4'
    'H' 'H' 0.0000 0.0000
                         'International Tables Vol C Tables 4.2.6.8 and 6.1.1.4'
    'Cl' 'Cl' 0.1484 0.1585
                         'International Tables Vol C Tables 4.2.6.8 and 6.1.1.4'
    'N' 'N' 0.0061 0.0033
                         'International Tables Vol C Tables 4.2.6.8 and 6.1.1.4'
    'O' 'O' 0.0106 0.0060
                         'International Tables Vol C Tables 4.2.6.8 and 6.1.1.4'
_computing_data_collection     'APEX2 (Bruker, 2010)'
_computing_cell_refinement     'SAINT (Bruker, 2010)'
_computing_data_reduction     'SAINT (Bruker, 2010)'
_computing_structure_solution     'SIR97 (Altomare <i>et al.</i>, 1999)'
_computing_structure_refinement     'SHELXL97 (Sheldrick, 2008)'
_computing_molecular_graphics
             'ORTEP-3 (Farrugia, 1997) and Mercury (Macrae <i>et al.</i>, 2008)'
_computing_publication_material
                            'SHELXL97 (Sheldrick, 2008) and PLATON (Spek, 2009)'
loop_
    _atom_site_type_symbol
    _atom_site_label
    _atom_site_fract_x
    _atom_site_fract_y
    _atom_site_fract_z
    _atom_site_U_iso_or_equiv
    _atom_site_adp_type
    _atom_site_calc_flag
    _atom_site_refinement_flags
    _atom_site_occupancy
    _atom_site_symmetry_multiplicity
    _atom_site_disorder_assembly
    _atom_site_disorder_group
    O O1 0.8269(6) 0.7682(8) 0.26326(8) 0.0246(7) Uani d . 1 1 . .
    H H1 0.7157 0.7732 0.2805 0.037 Uiso calc R 1 1 . .
    O O2 0.4647(6) 0.7619(9) 0.22798(8) 0.0277(7) Uani d . 1 1 . .
    N N1 0.7400(7) 0.7563(9) 0.16416(10) 0.0223(7) Uani d . 1 1 . .
    H H71 0.661(12) 0.894(12) 0.1630(17) 0.033 Uiso d . 1 1 . .
    H H72 0.585(12) 0.623(10) 0.1641(16) 0.033 Uiso d . 1 1 . .
    C C1 0.7017(8) 0.7659(11) 0.23163(12) 0.0225(8) Uani d . 1 1 . .
    C C2 0.8894(8) 0.7703(11) 0.19964(11) 0.0252(9) Uani d . 1 1 . .
    H H2A 0.9953 0.9222 0.2003 0.030 Uiso calc R 1 1 . .
    H H2B 1.0136 0.6308 0.2014 0.030 Uiso calc R 1 1 . .
    C C3 0.9244(10) 0.7587(12) 0.13153(11) 0.0314(9) Uani d . 1 1 . .
    H H3A 1.0672 0.6371 0.1353 0.038 Uiso calc R 1 1 . .
    H H3B 1.0085 0.9212 0.1294 0.038 Uiso calc R 1 1 . .
    C C11 0.7770(10) 0.7013(9) 0.09631(13) 0.0292(11) Uani d . 1 1 . .
    C C12 0.8329(16) 0.4968(12) 0.07646(18) 0.0483(17) Uani d . 1 1 . .
    H H12 0.9657 0.3870 0.0849 0.058 Uiso calc R 1 1 . .
    C C13 0.6936(18) 0.4473(14) 0.04329(18) 0.056(2) Uani d . 1 1 . .
    H H13 0.7350 0.3046 0.0296 0.068 Uiso calc R 1 1 . .
    C C14 0.5016(16) 0.6007(14) 0.03072(17) 0.0542(19) Uani d . 1 1 . .
    H H14 0.4067 0.5654 0.0087 0.065 Uiso calc R 1 1 . .
    C C15 0.4480(15) 0.8087(12) 0.05065(15) 0.0494(17) Uani d . 1 1 . .
    H H15 0.3177 0.9202 0.0420 0.059 Uiso calc R 1 1 . .
    C C16 0.5817(13) 0.8566(11) 0.08306(15) 0.0396(13) Uani d . 1 1 . .
    H H16 0.5390 0.9994 0.0966 0.048 Uiso calc R 1 1 . .
    Cl Cl1 0.4309(2) 0.2582(2) 0.16068(3) 0.0287(3) Uani d . 1 1 . .
loop_
    _atom_site_aniso_label
    _atom_site_aniso_U_11
    _atom_site_aniso_U_22
    _atom_site_aniso_U_33
    _atom_site_aniso_U_12
    _atom_site_aniso_U_13
    _atom_site_aniso_U_23
    O1 0.0225(13) 0.0257(17) 0.0256(14) 0.0029(17) -0.0031(11) 0.0055(18)
    O2 0.0164(13) 0.0295(16) 0.0370(16) -0.0029(19) -0.0019(12) -0.001(2)
    N1 0.0199(16) 0.0205(16) 0.0266(16) -0.0063(19) -0.0008(13) 0.000(2)
    C1 0.0207(18) 0.012(2) 0.035(2) -0.002(2) -0.0030(16) 0.005(2)
    C2 0.0186(19) 0.027(2) 0.030(2) 0.011(2) -0.0074(16) -0.001(2)
    C3 0.026(2) 0.035(2) 0.034(2) 0.002(4) 0.0066(19) 0.002(3)
    C11 0.030(2) 0.031(3) 0.027(2) -0.008(2) 0.0090(19) 0.0008(19)
    C12 0.069(5) 0.034(3) 0.042(3) 0.007(3) 0.008(3) -0.002(3)
    C13 0.082(6) 0.049(4) 0.039(3) -0.007(4) 0.012(4) -0.013(3)
    C14 0.063(5) 0.069(5) 0.031(3) -0.019(4) -0.002(3) -0.010(3)
    C15 0.052(4) 0.064(5) 0.032(3) -0.002(4) -0.007(3) -0.003(3)
    C16 0.040(3) 0.048(3) 0.031(3) -0.001(3) 0.002(3) -0.005(2)
    Cl1 0.0357(5) 0.0192(4) 0.0312(5) -0.0014(7) 0.0024(5) -0.0005(6)
_geom_special_details
;
;
loop_
    _geom_bond_atom_site_label_1
    _geom_bond_atom_site_label_2
    _geom_bond_site_symmetry_2
    _geom_bond_distance
    _geom_bond_publ_flag
    O1 C1 . 1.308(5) ?
    O1 H1 . 0.8400 ?
    O2 C1 . 1.199(5) ?
    N1 C2 . 1.492(5) ?
    N1 C3 . 1.503(5) ?
    N1 H71 . 0.86(6) ?
    N1 H72 . 1.07(6) ?
    C1 C2 . 1.496(6) ?
    C2 H2A . 0.9900 ?
    C2 H2B . 0.9900 ?
    C3 C11 . 1.510(6) ?
    C3 H3A . 0.9900 ?
    C3 H3B . 0.9900 ?
    C11 C12 . 1.363(8) ?
    C11 C16 . 1.386(8) ?
    C12 C13 . 1.418(10) ?
    C12 H12 . 0.9500 ?
    C13 C14 . 1.360(11) ?
    C13 H13 . 0.9500 ?
    C14 C15 . 1.378(9) ?
    C14 H14 . 0.9500 ?
    C15 C16 . 1.379(8) ?
    C15 H15 . 0.9500 ?
    C16 H16 . 0.9500 ?
loop_
    _geom_angle_atom_site_label_1
    _geom_angle_atom_site_label_2
    _geom_angle_atom_site_label_3
    _geom_angle_site_symmetry_1
    _geom_angle_site_symmetry_3
    _geom_angle
    _geom_angle_publ_flag
    C1 O1 H1 . . 109.5 ?
    C2 N1 C3 . . 111.5(3) ?
    C2 N1 H71 . . 103(4) ?
    C3 N1 H71 . . 104(4) ?
    C2 N1 H72 . . 114(3) ?
    C3 N1 H72 . . 117(3) ?
    H71 N1 H72 . . 105(5) ?
    O2 C1 O1 . . 125.1(4) ?
    O2 C1 C2 . . 122.8(4) ?
    O1 C1 C2 . . 112.1(4) ?
    N1 C2 C1 . . 110.5(3) ?
    N1 C2 H2A . . 109.6 ?
    C1 C2 H2A . . 109.6 ?
    N1 C2 H2B . . 109.6 ?
    C1 C2 H2B . . 109.6 ?
    H2A C2 H2B . . 108.1 ?
    N1 C3 C11 . . 111.1(4) ?
    N1 C3 H3A . . 109.4 ?
    C11 C3 H3A . . 109.4 ?
    N1 C3 H3B . . 109.4 ?
    C11 C3 H3B . . 109.4 ?
    H3A C3 H3B . . 108.0 ?
    C12 C11 C16 . . 118.0(5) ?
    C12 C11 C3 . . 121.1(5) ?
    C16 C11 C3 . . 120.8(5) ?
    C11 C12 C13 . . 120.2(7) ?
    C11 C12 H12 . . 119.9 ?
    C13 C12 H12 . . 119.9 ?
    C14 C13 C12 . . 121.1(7) ?
    C14 C13 H13 . . 119.5 ?
    C12 C13 H13 . . 119.5 ?
    C13 C14 C15 . . 118.5(6) ?
    C13 C14 H14 . . 120.8 ?
    C15 C14 H14 . . 120.8 ?
    C14 C15 C16 . . 120.6(7) ?
    C14 C15 H15 . . 119.7 ?
    C16 C15 H15 . . 119.7 ?
    C15 C16 C11 . . 121.5(6) ?
    C15 C16 H16 . . 119.2 ?
    C11 C16 H16 . . 119.2 ?
loop_
    _geom_torsion_atom_site_label_1
    _geom_torsion_atom_site_label_2
    _geom_torsion_atom_site_label_3
    _geom_torsion_atom_site_label_4
    _geom_torsion_site_symmetry_1
    _geom_torsion_site_symmetry_2
    _geom_torsion_site_symmetry_3
    _geom_torsion_site_symmetry_4
    _geom_torsion
    _geom_torsion_publ_flag
    C3 N1 C2 C1 . . . . -179.6(5) ?
    O2 C1 C2 N1 . . . . -2.8(9) ?
    O1 C1 C2 N1 . . . . 177.5(5) ?
    C2 N1 C3 C11 . . . . 170.2(5) ?
    N1 C3 C11 C12 . . . . -115.9(6) ?
    N1 C3 C11 C16 . . . . 64.6(7) ?
    C16 C11 C12 C13 . . . . 0.0(9) ?
    C3 C11 C12 C13 . . . . -179.5(6) ?
    C11 C12 C13 C14 . . . . -0.4(11) ?
    C12 C13 C14 C15 . . . . 1.1(11) ?
    C13 C14 C15 C16 . . . . -1.6(10) ?
    C14 C15 C16 C11 . . . . 1.3(10) ?
    C12 C11 C16 C15 . . . . -0.5(9) ?
    C3 C11 C16 C15 . . . . 179.0(5) ?
loop_
    _geom_hbond_atom_site_label_D
    _geom_hbond_atom_site_label_H
    _geom_hbond_atom_site_label_A
    _geom_hbond_site_symmetry_A
    _geom_hbond_distance_DH
    _geom_hbond_distance_HA
    _geom_hbond_distance_DA
    _geom_hbond_angle_DHA
    O1 H1 Cl1 4_655 0.84 2.26 3.048(3) 157.0
    N1 H71 Cl1 1_565 0.86(6) 2.31(6) 3.166(5) 178(6)
    N1 H72 Cl1 . 1.07(6) 2.15(6) 3.148(5) 154(5)
    C2 H2A O1 4_755 0.99 2.48 3.364(7) 148.4
    C2 H2B O1 4_745 0.99 2.50 3.383(7) 148.4
    C2 H2B O2 1_655 0.99 2.57 3.070(5) 111.4
    C16 H16 Cl1 1_565 0.95 2.78 3.654(6) 154.1
data_global
_journal_date_recd_electronic     2011-09-19
_journal_date_accepted     2011-10-10
_journal_name_full     'Acta Crystallographica, Section E'
_journal_year     2011
_journal_volume     67
_journal_issue     11
_journal_page_first     o2947
_journal_page_last     o2947
_journal_paper_category     QO
_journal_coeditor_code     AA2029
_publ_contact_author_name     'Dr Richard Betz'
_publ_contact_author_address
;
Department of Chemistry
Nelson Mandela Metropolitan University
Summerstrand Campus (South)
University Way
Summerstrand
PO Box 77000
Port Elizabeth 6031
South Africa
;
_publ_contact_author_email     'richard.betz@webmail.co.za'
_publ_contact_author_fax     '+27-41-504-4236'
_publ_contact_author_phone     '+27-41-504-4285'
_publ_section_title
;
1-Carboxy-3-phenylpropan-2-aminium chloride
;
loop_
    _publ_author_name
    _publ_author_address
    'Hosten, Eric'
;
Nelson Mandela Metropolitan University
Summerstrand Campus
Department of Chemistry
University Way
Summerstrand
PO Box 77000
Port Elizabeth 6031
South Africa
;
    'Gerber, Thomas'
;
Nelson Mandela Metropolitan University
Summerstrand Campus
Department of Chemistry
University Way
Summerstrand
PO Box 77000
Port Elizabeth 6031
South Africa
;
    'Betz, Richard'
;
Nelson Mandela Metropolitan University
Summerstrand Campus
Department of Chemistry
University Way
Summerstrand
PO Box 77000
Port Elizabeth 6031
South Africa
;
