# Supplementary material for: 1-Carb­oxy-3-phenyl­propan-2-aminium chloride
Source: Acta Crystallogr Sect E Struct Rep Online. 2011 Oct 12;67(Pt 11):o2947. doi: 10.1107/S1600536811041638 (PMC3247357; doi:10.1107/S1600536811041638)
Supplement: Supplementary file 3 [file e-67-o2947-Isup3.hkl]

# 
# h,k,l, Fc-squared, Fo-squared, sigma(Fo-squared) and status flag 
# 
data_I
_shelx_title ' ba361 in P 21               New: P212121' 
_shelx_refln_list_code          4 
_shelx_F_calc_maximum      107.15 
_exptl_crystal_F_000       424.00 
_reflns_d_resolution_high  0.7570 
 
loop_ 
 _symmetry_equiv_pos_as_xyz 
 'x, y, z' 
 '-x+1/2, -y, z+1/2' 
 'x+1/2, -y+1/2, -z' 
 '-x, y+1/2, -z+1/2' 
 
_cell_length_a     5.0290 
_cell_length_b     5.4900 
_cell_length_c    36.2540 
_cell_angle_alpha  90.000 
_cell_angle_beta   90.000 
_cell_angle_gamma  90.000 
 
_shelx_F_squared_multiplier     1.000 
 
loop_ 
 _refln_index_h 
 _refln_index_k 
 _refln_index_l 
 _refln_F_squared_calc 
 _refln_F_squared_meas 
 _refln_F_squared_sigma 
 _refln_observed_status 
   2   0   0      669.53      731.49     41.48 o 
   4   0   0       68.95       68.27      5.81 o 
   6   0   0      152.08      180.38     12.80 o 
   1   1   0      553.27      826.52     33.77 o 
   2   1   0       51.78       74.00      2.53 o 
   3   1   0       81.18       86.59      2.71 o 
   4   1   0      113.41      104.37      3.75 o 
   5   1   0        1.14       20.52      5.10 o 
   6   1   0        8.88       18.31      3.85 o 
   1   2   0      102.06      175.13      7.25 o 
   2   2   0      219.79      222.57      6.15 o 
   3   2   0       38.93       92.71      4.84 o 
   4   2   0       23.07       74.98      6.25 o 
   5   2   0        0.03        5.74      2.84 o 
   6   2   0      176.79      171.33      9.36 o 
   1   3   0      310.03      283.90     13.02 o 
   2   3   0        2.25       45.79      3.02 o 
   3   3   0       62.12       46.75      2.12 o 
   4   3   0       13.49       21.20      1.60 o 
   5   3   0        7.76       29.21      5.45 o 
   6   3   0       19.66       28.18      6.58 o 
   0   4   0     5217.45     5338.13    245.78 o 
   1   4   0      145.32      114.09      7.90 o 
   2   4   0        0.22       40.53      4.50 o 
   3   4   0       31.08       55.57      3.21 o 
   4   4   0        0.64       28.14      2.67 o 
   5   4   0       11.99        8.30      2.15 o 
   1   5   0        6.69       96.24      7.82 o 
   2   5   0        5.55       10.14      2.43 o 
   3   5   0       22.95       12.92      3.32 o 
   4   5   0       27.03       24.73      2.59 o 
   0   6   0     1200.24     1293.51     74.67 o 
   1   6   0       22.72       26.04      3.44 o 
   2   6   0       38.87       45.39      5.45 o 
   3   6   0        0.47        7.47      3.44 o 
   1   7   0       44.92       53.33      6.64 o 
   1   0   1     2276.91     2381.48     59.88 o 
   2   0   1      870.52      985.73     39.30 o 
   3   0   1      805.71      889.60     40.12 o 
   4   0   1      247.37      257.90     11.31 o 
   5   0   1        1.28        2.11      2.14 o 
   6   0   1       17.01       26.67      4.98 o 
  -6   1   1        5.46        9.59      3.57 o 
  -5   1   1       38.90       60.32     15.53 o 
  -4   1   1       62.84       65.03      2.65 o 
  -3   1   1      122.45      110.10      3.31 o 
  -2   1   1       11.16       21.78      2.90 o 
  -1   1   1    10190.55     9388.36    291.88 o 
   0   1   1     3633.61     3177.27     82.05 o 
   1   1   1    10181.81    10148.79    382.44 o 
   2   1   1       13.76       25.38      5.64 o 
   3   1   1      131.61      114.63      3.32 o 
   4   1   1       63.59       62.45      3.28 o 
   5   1   1       40.23       59.44     17.96 o 
   6   1   1        5.22       14.46      5.45 o 
  -6   2   1       20.45       39.70      5.33 o 
  -5   2   1        6.56       11.00      2.14 o 
  -4   2   1      314.82      300.22     11.16 o 
  -3   2   1      477.67      517.93     22.31 o 
  -2   2   1      502.10      546.08     15.98 o 
  -1   2   1     1328.25     1390.11     35.96 o 
   0   2   1      758.48      706.25     21.76 o 
   1   2   1     1340.05     1410.25     32.63 o 
   2   2   1      501.54      532.76     16.00 o 
   3   2   1      481.22      532.35     14.33 o 
   4   2   1      316.45      309.14     11.15 o 
   5   2   1        7.16        7.75      2.96 o 
   6   2   1       20.52       32.24      9.42 o 
  -6   3   1        4.70       33.19      6.64 o 
  -5   3   1       32.96       41.40      3.92 o 
  -4   3   1       18.46       20.11      1.60 o 
  -3   3   1       42.28       38.44      1.97 o 
  -2   3   1      477.08      477.26     13.57 o 
  -1   3   1     2635.28     2843.76     86.60 o 
   0   3   1        5.35       -0.44      0.89 o 
   1   3   1     2623.76     2844.10     87.20 o 
   2   3   1      471.36      463.82     13.31 o 
   3   3   1       42.41       39.14      2.17 o 
   4   3   1       19.38       19.75      2.45 o 
   5   3   1       32.26       56.77      5.69 o 
   6   3   1        3.99       19.44      6.04 o 
  -5   4   1        9.83        8.41      2.09 o 
  -4   4   1      154.59      147.68      6.23 o 
  -3   4   1      203.22      192.42      7.65 o 
  -2   4   1      360.13      352.33     12.73 o 
  -1   4   1      397.58      407.83     11.74 o 
   0   4   1      293.29      477.85     82.83 o 
   1   4   1      386.86      392.77     12.90 o 
   2   4   1      359.63      341.43     12.72 o 
   3   4   1      206.53      202.20      7.65 o 
   4   4   1      155.95      156.01      6.28 o 
   5   4   1       10.80        9.16      1.95 o 
  -4   5   1       17.59       14.48      2.52 o 
  -3   5   1       49.79       50.84      5.10 o 
  -2   5   1       51.37       64.48      7.59 o 
  -1   5   1      547.14      586.15     20.63 o 
   0   5   1      111.71      125.74      4.45 o 
   1   5   1      540.66      570.69     20.71 o 
   2   5   1       49.81       54.66      4.02 o 
   3   5   1       51.56       50.73      5.10 o 
   4   5   1       18.58       13.07      2.21 o 
  -3   6   1       29.80       35.67      4.74 o 
  -2   6   1       33.72       43.85      5.33 o 
  -1   6   1      171.34      174.66      7.44 o 
   0   6   1      225.15      209.28     22.76 o 
   1   6   1      170.81      174.98      7.39 o 
   2   6   1       33.76       37.33      5.10 o 
   3   6   1       30.01       25.48      4.39 o 
  -1   7   1      192.55      193.66     13.75 o 
   0   7   1        7.91       10.72      3.06 o 
   1   7   1      191.78      200.06     14.22 o 
   1   0   2     3767.46     3648.96    102.53 o 
   2   0   2        2.35       68.38      4.15 o 
   3   0   2      936.90      975.37     40.89 o 
   5   0   2       21.09       32.93      3.27 o 
   6   0   2        0.63       11.58      2.93 o 
  -6   1   2       27.65       26.11      3.02 o 
  -5   1   2      157.55      187.76     19.56 o 
  -4   1   2        1.94       16.44      1.55 o 
  -3   1   2       21.40       29.84      5.45 o 
  -2   1   2      189.47      320.35     30.06 o 
  -1   1   2     2364.39     2399.41    128.75 o 
   0   1   2      366.52      398.56     12.76 o 
   1   1   2     2420.12     2445.29     97.04 o 
   2   1   2      181.83      247.44     17.72 o 
   3   1   2       19.56       28.34      3.26 o 
   4   1   2        2.69       17.69      1.65 o 
   5   1   2      158.44      189.68     14.58 o 
   6   1   2       28.14       26.24      3.81 o 
  -6   2   2        1.74       23.73     11.02 o 
  -5   2   2       18.11       26.55      2.60 o 
  -4   2   2       33.94       80.24      6.28 o 
  -3   2   2      875.04      895.83     26.42 o 
  -2   2   2       15.29       46.11      3.02 o 
   0   2   2    11481.80    11506.71    458.52 o 
   1   2   2        7.08       20.69      1.98 o 
   2   2   2       16.04       54.44      2.47 o 
   3   2   2      863.29      907.14     27.48 o 
   4   2   2       34.44      120.18      8.18 o 
   5   2   2       15.67       24.00      5.27 o 
  -6   3   2       12.74       23.42     10.96 o 
  -5   3   2      169.46      164.50      9.10 o 
  -4   3   2       30.70       37.76      2.02 o 
  -3   3   2       29.38       24.20      1.95 o 
  -2   3   2       36.86       77.72      3.87 o 
  -1   3   2     1225.71     1316.72     40.08 o 
   0   3   2       70.29       88.72      2.92 o 
   1   3   2     1231.91     1273.82     41.09 o 
   2   3   2       36.40       67.90      3.18 o 
   3   3   2       28.56       24.91      1.84 o 
   4   3   2       33.18       37.90      3.69 o 
   5   3   2      169.78      183.79      9.24 o 
   6   3   2       13.17       22.04      6.28 o 
  -5   4   2       28.21       24.85      2.34 o 
  -4   4   2       62.47       62.41      3.40 o 
  -3   4   2      436.94      414.88     14.89 o 
  -2   4   2       56.67       76.92      6.52 o 
  -1   4   2       35.18       69.40      6.62 o 
   0   4   2     2007.01     2133.36     54.88 o 
   1   4   2       36.63       73.61      8.27 o 
   2   4   2       56.39       87.11      6.64 o 
   3   4   2      438.29      413.48     18.88 o 
   4   4   2       63.46       45.16      4.39 o 
   5   4   2       26.63       23.72      3.08 o 
  -4   5   2        1.30        2.45      1.89 o 
  -3   5   2       18.42       25.36      4.03 o 
  -2   5   2       21.60       28.80      4.62 o 
  -1   5   2      646.20      627.45     22.86 o 
   0   5   2       40.42       31.88      5.64 o 
   1   5   2      659.75      649.90     22.69 o 
   2   5   2       19.30       27.04      3.10 o 
   3   5   2       18.19       24.41      3.91 o 
   4   5   2        1.21        3.74      1.88 o 
  -3   6   2      148.83      134.40      9.72 o 
  -2   6   2       21.79       36.98      4.98 o 
  -1   6   2        6.67       13.75      2.93 o 
   0   6   2      609.60      632.28     31.94 o 
   1   6   2        7.13       19.48      5.21 o 
   2   6   2       20.16       21.10      4.39 o 
   3   6   2      147.65      133.33      9.72 o 
  -1   7   2      170.26      162.01     12.09 o 
   0   7   2        6.75       12.15      3.18 o 
   1   7   2      176.06      184.65     13.27 o 
   1   0   3      460.46      441.74      7.89 o 
   2   0   3     1601.59     1681.39     42.18 o 
   3   0   3       45.12       96.47      6.64 o 
   4   0   3      923.45      952.68     38.59 o 
   5   0   3       79.88       73.09      4.65 o 
   6   0   3        6.21       25.13      4.86 o 
  -6   1   3        0.20        6.96      3.09 o 
  -5   1   3      237.75      261.49     16.85 o 
  -4   1   3       55.77       67.84     11.08 o 
  -3   1   3      186.54      200.01      6.48 o 
  -2   1   3     1664.11     1647.84     38.97 o 
  -1   1   3      529.95      586.64     60.45 o 
   0   1   3       27.42       12.75      1.19 o 
   1   1   3      528.39      572.49     43.57 o 
   2   1   3     1647.41     1671.21     42.70 o 
   3   1   3      186.44      199.92      9.20 o 
   4   1   3       55.86       69.10      3.03 o 
   5   1   3      237.69      272.49     10.11 o 
   6   1   3        0.21        6.67      4.92 o 
  -6   2   3        8.96       40.53      6.76 o 
  -5   2   3       50.39       50.13      9.24 o 
  -4   2   3      887.66      765.54     26.43 o 
  -3   2   3      215.15      245.85     13.17 o 
  -2   2   3     1164.92     1072.23     39.82 o 
  -1   2   3       20.97       39.28      6.24 o 
   0   2   3       21.90      163.60     44.79 o 
   1   2   3       22.06       36.32      8.28 o 
   2   2   3     1176.02     1161.74     35.70 o 
   3   2   3      217.90      252.11      7.98 o 
   4   2   3      883.04      777.97     32.21 o 
   5   2   3       50.99       43.22      4.74 o 
   6   2   3        7.93       50.66     18.13 o 
  -6   3   3        2.06       27.38      6.28 o 
  -5   3   3      137.98      146.93      8.19 o 
  -4   3   3       63.21       69.06      2.83 o 
  -3   3   3       29.16       41.05      9.03 o 
  -2   3   3      345.06      348.28     13.78 o 
  -1   3   3      110.23      113.11      5.48 o 
   0   3   3       49.52       39.67      2.31 o 
   1   3   3      107.43      137.67     22.97 o 
   2   3   3      339.76      336.89      9.59 o 
   3   3   3       29.03       40.68      5.16 o 
   4   3   3       63.45       67.62      3.32 o 
   5   3   3      137.44      157.76      8.33 o 
   6   3   3        2.62       19.44      6.28 o 
  -5   4   3       12.09       15.56      3.19 o 
  -4   4   3      503.42      449.41     16.18 o 
  -3   4   3       35.16       63.11     12.68 o 
  -2   4   3      722.06      734.47     26.00 o 
  -1   4   3      113.62      123.18      4.26 o 
   0   4   3      166.95      202.06     29.39 o 
   1   4   3      115.29      126.69      4.84 o 
   2   4   3      737.97      731.84     22.76 o 
   3   4   3       36.91       64.67      6.28 o 
   4   4   3      501.60      460.43     16.55 o 
   5   4   3       12.53       16.30      2.72 o 
  -4   5   3       27.75       37.43      2.92 o 
  -3   5   3       54.36       47.64      4.98 o 
  -2   5   3      272.46      241.74     10.93 o 
  -1   5   3      187.31      197.17     18.20 o 
   0   5   3       25.90       25.28      2.83 o 
   1   5   3      182.75      191.70     21.93 o 
   2   5   3      267.46      241.34     10.89 o 
   3   5   3       54.13       40.65      4.62 o 
   4   5   3       27.20       34.36      2.82 o 
  -3   6   3       35.06       38.64      4.86 o 
  -2   6   3      210.83      197.45     13.39 o 
  -1   6   3        4.19        9.01      3.79 o 
   0   6   3       79.38       83.98     28.56 o 
   1   6   3        4.64        8.98      2.32 o 
   2   6   3      213.98      215.70     14.46 o 
   3   6   3       37.14       38.99      4.86 o 
  -1   7   3       36.02       37.81      5.69 o 
   0   7   3       41.14       50.39      4.52 o 
   1   7   3       34.35       40.53      6.04 o 
   0   0   4        2.13        4.28      0.31 o 
   1   0   4     1144.60     1253.88     22.29 o 
   2   0   4      113.90      102.24      3.60 o 
   3   0   4      507.66      572.24     16.32 o 
   5   0   4       59.67       69.69      4.53 o 
   6   0   4      311.88      262.84     12.23 o 
  -6   1   4       13.78       17.00      2.83 o 
  -5   1   4      382.47      407.43     20.68 o 
  -4   1   4      253.11      237.16      9.28 o 
  -3   1   4      274.17      345.70     13.91 o 
  -2   1   4     1517.79     1437.23     33.78 o 
  -1   1   4     3951.86     3791.50     94.62 o 
   0   1   4     1075.47     1114.55     26.12 o 
   1   1   4     3952.68     4042.38     87.08 o 
   2   1   4     1505.27     1462.26     37.69 o 
   3   1   4      273.42      360.66     12.56 o 
   4   1   4      255.34      238.67      7.54 o 
   5   1   4      383.07      415.98     14.85 o 
   6   1   4       14.46       18.42      3.61 o 
  -6   2   4      218.31      192.88     10.21 o 
  -5   2   4       74.38       64.72      4.69 o 
  -4   2   4       16.61       64.83      4.27 o 
  -3   2   4      415.36      435.33     10.91 o 
  -2   2   4      191.67      176.71      8.67 o 
  -1   2   4      299.55      330.76      8.58 o 
   0   2   4       21.06       27.74      1.54 o 
   1   2   4      309.05      337.99      8.04 o 
   2   2   4      198.14      187.56     10.38 o 
   3   2   4      413.56      443.48     11.69 o 
   4   2   4       15.95       60.70      5.34 o 
   5   2   4       74.73       72.72      4.92 o 
   6   2   4      218.58      192.70     10.32 o 
  -6   3   4        5.58       15.68     11.32 o 
  -5   3   4      208.80      225.89     11.69 o 
  -4   3   4      133.30      128.01      4.42 o 
  -3   3   4       87.20       93.10     18.25 o 
  -2   3   4      249.98      271.60      8.77 o 
  -1   3   4      262.67      268.81      8.09 o 
   0   3   4      284.37      252.99      7.68 o 
   1   3   4      271.50      281.38      7.88 o 
   2   3   4      247.33      267.80      8.59 o 
   3   3   4       84.06       98.27      8.28 o 
   4   3   4      136.28      129.54      5.33 o 
   5   3   4      208.94      247.12     11.81 o 
   6   3   4        5.25       20.39      6.28 o 
  -5   4   4       22.42       24.09      2.58 o 
  -4   4   4       32.42       26.43      3.56 o 
  -3   4   4      259.80      244.69      9.07 o 
  -2   4   4      107.10      123.06      9.87 o 
  -1   4   4       25.03       53.78      8.71 o 
   0   4   4       24.56       31.37      2.66 o 
   1   4   4       25.17       53.96     20.68 o 
   2   4   4      107.28      127.81      8.45 o 
   3   4   4      252.45      237.16     13.16 o 
   4   4   4       31.59       41.35      3.99 o 
   5   4   4       22.64       24.71      3.53 o 
  -4   5   4       24.56       38.64      3.22 o 
  -3   5   4       59.42       70.87      6.04 o 
  -2   5   4      158.54      156.23      7.58 o 
  -1   5   4      138.81      168.21      7.94 o 
   0   5   4        9.30       16.08      2.32 o 
   1   5   4      147.61      169.43      6.99 o 
   2   5   4      154.67      150.86      7.49 o 
   3   5   4       58.24       46.10      4.74 o 
   4   5   4       24.17       34.95      2.85 o 
  -3   6   4      142.44      127.29      9.36 o 
  -2   6   4       63.30       63.29      6.28 o 
  -1   6   4        6.38        9.59      2.72 o 
   0   6   4        2.91       17.05      3.10 o 
   1   6   4        7.25       13.19      4.33 o 
   2   6   4       63.06       68.74      6.64 o 
   3   6   4      140.27      134.99      9.72 o 
  -1   7   4       78.29       85.57      7.94 o 
   0   7   4        1.43        7.22      2.93 o 
   1   7   4       81.50       95.17      8.65 o 
   1   0   5      405.05      363.15      6.49 o 
   2   0   5       75.61      121.69      5.42 o 
   3   0   5      401.65      444.86     14.22 o 
   4   0   5      756.16      709.01     28.95 o 
   5   0   5       53.16       42.58      3.60 o 
   6   0   5       14.21       67.41      4.82 o 
  -6   1   5       14.24       19.87      2.85 o 
  -5   1   5      745.66      688.58     23.90 o 
  -4   1   5       19.19       46.86      2.39 o 
  -3   1   5     1385.45     1333.65     29.28 o 
  -2   1   5       65.65      114.49      6.99 o 
  -1   1   5     1439.26     1598.58     38.27 o 
   0   1   5       44.99       54.80      2.46 o 
   1   1   5     1413.90     1576.43     33.45 o 
   2   1   5       63.82       95.77      4.58 o 
   3   1   5     1389.25     1334.41     34.55 o 
   4   1   5       18.81       36.85      2.37 o 
   5   1   5      745.44      682.75     33.75 o 
   6   1   5       14.43       28.84      3.81 o 
  -6   2   5        9.20       69.56     15.76 o 
  -5   2   5       24.45       34.61      2.82 o 
  -4   2   5      257.89      228.53     10.21 o 
  -3   2   5      134.96      116.91      8.48 o 
  -2   2   5      222.60      232.78      6.44 o 
  -1   2   5      183.74      180.06      5.58 o 
   0   2   5      323.69      340.02      8.54 o 
   1   2   5      176.91      171.82      4.71 o 
   2   2   5      223.95      240.62      6.77 o 
   3   2   5      138.62      113.84      4.19 o 
   4   2   5      259.71      241.09      9.19 o 
   5   2   5       24.25       30.48      3.53 o 
   6   2   5        8.88       63.14      9.24 o 
  -6   3   5        1.20       33.30      6.52 o 
  -5   3   5      495.65      437.69     15.32 o 
  -4   3   5        1.99       27.39      2.99 o 
  -3   3   5      949.62      881.46     32.98 o 
  -2   3   5       59.85       48.59      4.74 o 
  -1   3   5       31.67       63.97     11.09 o 
   0   3   5       21.00       34.91      5.17 o 
   1   3   5       29.32       43.59      3.18 o 
   2   3   5       58.26       63.75     15.39 o 
   3   3   5      946.61      871.01     22.97 o 
   4   3   5        2.16       22.04      2.84 o 
   5   3   5      497.57      424.79     35.79 o 
   6   3   5        1.33       30.34      6.76 o 
  -5   4   5       23.68       23.47      3.38 o 
  -4   4   5      106.79      103.45      7.55 o 
  -3   4   5       32.95       31.34     11.91 o 
  -2   4   5       15.41       40.21     12.56 o 
  -1   4   5      389.96      381.12     11.15 o 
   0   4   5       10.92       20.99      3.60 o 
   1   4   5      382.11      381.21     12.33 o 
   2   4   5       13.72       45.06      5.39 o 
   3   4   5       34.90       33.04      4.21 o 
   4   4   5      107.21      103.13      4.82 o 
   5   4   5       24.37       25.22      2.59 o 
  -4   5   5       24.64       30.95      4.27 o 
  -3   5   5      279.35      250.59     11.15 o 
  -2   5   5       39.44       40.18      5.21 o 
  -1   5   5      110.36      132.51      5.93 o 
   0   5   5        9.36       13.08      2.21 o 
   1   5   5      110.75      132.79      5.87 o 
   2   5   5       39.10       41.35      3.52 o 
   3   5   5      283.34      260.03     16.24 o 
   4   5   5       24.63       25.55      5.87 o 
  -3   6   5        6.28       12.56      3.79 o 
  -2   6   5       39.73       44.80      5.45 o 
  -1   6   5      108.58      116.64      6.44 o 
   0   6   5        3.67       55.37     14.30 o 
   1   6   5      102.88      110.16      5.46 o 
   2   6   5       40.11       42.90      5.33 o 
   3   6   5        6.66       11.26      3.56 o 
  -1   7   5       13.50       28.09      5.21 o 
   0   7   5        3.74        3.98      2.88 o 
   1   7   5       14.16       27.14      5.45 o 
   0   0   6      257.25      257.48      5.97 o 
   1   0   6       27.98       36.26      1.52 o 
   2   0   6      858.42      798.82     18.42 o 
   3   0   6       38.96       55.10      4.27 o 
   4   0   6        0.62       33.42      4.27 o 
   5   0   6       60.13       58.67      4.15 o 
   6   0   6      222.32      209.70      8.67 o 
  -6   1   6      106.40       79.74      4.55 o 
  -5   1   6       55.30      124.93     62.28 o 
  -4   1   6      184.56      188.41      6.03 o 
  -3   1   6      104.40      141.52      4.95 o 
  -2   1   6     1406.71     1452.44     29.37 o 
  -1   1   6     3554.67     3615.64     79.68 o 
   0   1   6      597.98      671.14     15.45 o 
   1   1   6     3559.42     3584.81     75.68 o 
   2   1   6     1409.69     1441.71     37.07 o 
   3   1   6      103.20      133.13      5.61 o 
   4   1   6      181.44      184.21      6.11 o 
   5   1   6       54.98      167.76     35.88 o 
   6   1   6      105.48       81.69      5.75 o 
  -6   2   6      197.44      197.43     10.12 o 
  -5   2   6       32.69       34.08      3.52 o 
  -4   2   6       38.73       28.94      1.80 o 
  -3   2   6        8.61       16.55      4.15 o 
  -2   2   6      227.63      224.17      6.24 o 
  -1   2   6      441.08      478.80     16.68 o 
   0   2   6      508.35      477.29     11.37 o 
   1   2   6      440.53      478.93     11.34 o 
   2   2   6      228.98      228.07      5.98 o 
   3   2   6        9.68       13.77      3.92 o 
   4   2   6       37.76       30.68      2.48 o 
   5   2   6       33.11       26.79      3.49 o 
   6   2   6      197.00      185.06     10.24 o 
  -5   3   6       56.41       94.81      7.11 o 
  -4   3   6      245.96      238.01      7.53 o 
  -3   3   6        1.20       45.22      2.78 o 
  -2   3   6      814.65      796.18     27.46 o 
  -1   3   6      426.19      446.23     12.63 o 
   0   3   6      300.17      288.53      9.79 o 
   1   3   6      421.69      439.14     11.43 o 
   2   3   6      813.91      791.57     30.32 o 
   3   3   6        1.49       44.10      3.66 o 
   4   3   6      246.26      243.19      9.12 o 
   5   3   6       55.10       69.62      5.23 o 
  -5   4   6       14.10       15.01      2.07 o 
  -4   4   6        9.23        7.35      2.84 o 
  -3   4   6        0.19       12.94      3.79 o 
  -2   4   6      238.91      236.14      9.07 o 
  -1   4   6        7.74       31.48      2.93 o 
   0   4   6      163.64      168.26      5.48 o 
   1   4   6        8.59       26.59      4.50 o 
   2   4   6      243.51      238.59      8.05 o 
   3   4   6        0.19        6.87      5.45 o 
   4   4   6        8.83       10.55      5.81 o 
   5   4   6       14.80       13.64      2.51 o 
  -4   5   6      184.79      162.26      8.30 o 
  -3   5   6       31.59       39.60      3.18 o 
  -2   5   6      304.39      303.01     15.70 o 
  -1   5   6      127.23      125.55      5.66 o 
   0   5   6       82.02       66.84      3.94 o 
   1   5   6      127.88      124.09      5.69 o 
   2   5   6      307.65      294.76     13.11 o 
   3   5   6       30.84       34.25      4.27 o 
   4   5   6      187.08      167.20      7.07 o 
  -3   6   6        0.21        6.64      3.56 o 
  -2   6   6       54.55       68.86      6.52 o 
  -1   6   6       24.94       26.92      3.48 o 
   0   6   6      350.35      344.22     13.11 o 
   1   6   6       25.53       29.39      3.56 o 
   2   6   6       54.72       64.00      6.28 o 
   3   6   6        0.29        1.07      3.08 o 
  -1   7   6       35.27       45.51      5.93 o 
   0   7   6       18.40       15.33      3.18 o 
   1   7   6       34.39       37.57      5.93 o 
   1   0   7     3891.69     3594.35     63.90 o 
   2   0   7      359.77      360.81      7.28 o 
   3   0   7       70.59      135.84      5.53 o 
   4   0   7       71.92       77.66      3.15 o 
   5   0   7        4.83        7.05      2.39 o 
   6   0   7       12.33       32.53      3.99 o 
  -6   1   7       33.64       49.98      5.93 o 
  -5   1   7      159.24      168.97     12.03 o 
  -4   1   7        3.16       19.37     10.57 o 
  -3   1   7      477.24      433.82      9.55 o 
  -2   1   7     1583.44     1638.55     32.66 o 
  -1   1   7      979.39      948.77     23.89 o 
   0   1   7     3853.03     4020.36     81.37 o 
   1   1   7      998.27      939.14     18.70 o 
   2   1   7     1568.09     1588.07     47.36 o 
   3   1   7      474.75      431.89     11.52 o 
   4   1   7        3.03       23.33     12.68 o 
   5   1   7      159.80      149.71      4.89 o 
   6   1   7       34.38       48.32      4.55 o 
  -6   2   7       19.16       67.73     17.78 o 
  -5   2   7       13.73       22.67      6.04 o 
  -4   2   7        8.52       11.27      1.23 o 
  -3   2   7       30.64       56.59     11.41 o 
  -2   2   7      741.14      714.61     19.07 o 
  -1   2   7      410.34      414.80     14.84 o 
   0   2   7        3.04        2.80      1.19 o 
   1   2   7      410.51      429.68     10.15 o 
   2   2   7      757.35      749.62     18.50 o 
   3   2   7       29.00       35.81      2.51 o 
   4   2   7        8.49       10.92      1.86 o 
   5   2   7       13.68       19.16      3.26 o 
   6   2   7       19.58       97.83     37.51 o 
  -5   3   7      133.35      146.83      9.78 o 
  -4   3   7        0.48       12.36      3.50 o 
  -3   3   7      282.82      251.08      6.41 o 
  -2   3   7      420.73      456.78     12.57 o 
  -1   3   7      172.51      168.77     38.53 o 
   0   3   7     1147.07     1234.45     34.69 o 
   1   3   7      178.34      177.07     48.46 o 
   2   3   7      418.59      444.18     13.65 o 
   3   3   7      286.81      260.13      7.27 o 
   4   3   7        0.56       18.54      4.56 o 
   5   3   7      134.37      134.54      8.06 o 
  -5   4   7       21.43       23.79      4.27 o 
  -4   4   7       30.12       22.28      2.64 o 
  -3   4   7       34.57       37.20      7.29 o 
  -2   4   7      103.47      107.55      4.82 o 
  -1   4   7      184.45      182.94      5.86 o 
   0   4   7       16.95       12.06      1.70 o 
   1   4   7      189.98      187.85      6.69 o 
   2   4   7      100.10      105.43      4.87 o 
   3   4   7       32.69       25.90      8.65 o 
   4   4   7       27.90       20.61      2.32 o 
   5   4   7       20.67       24.12      2.42 o 
  -4   5   7        7.67       12.09      3.32 o 
  -3   5   7      188.15      162.94      7.75 o 
  -2   5   7      146.54      164.03      7.94 o 
  -1   5   7       69.10       88.39     18.81 o 
   0   5   7      155.47      153.11      6.52 o 
   1   5   7       71.96       82.19     18.03 o 
   2   5   7      144.50      161.38      7.87 o 
   3   5   7      184.97      170.77      9.06 o 
   4   5   7        7.58       16.34      2.68 o 
  -3   6   7        7.71       23.94      4.39 o 
  -2   6   7      115.40      105.01      8.41 o 
  -1   6   7       94.91       97.06     10.25 o 
   0   6   7       48.93       52.84      4.43 o 
   1   6   7       95.98       92.85      4.90 o 
   2   6   7      115.99      124.21      9.48 o 
   3   6   7        7.91        7.94      3.44 o 
  -1   7   7       32.28       54.64      6.40 o 
   0   7   7       85.23       91.32      5.98 o 
   1   7   7       31.73       38.16      6.04 o 
   0   0   8      523.08      551.58     12.77 o 
   1   0   8      334.49      380.00     11.24 o 
   2   0   8       18.35       33.22      1.35 o 
   3   0   8     1125.48     1018.81     25.78 o 
   4   0   8        6.86       19.49      1.64 o 
   5   0   8       50.23       51.67      3.90 o 
   6   0   8       44.93       43.80      3.47 o 
  -6   1   8       27.02       35.29      4.38 o 
  -5   1   8       22.04       35.08      4.98 o 
  -4   1   8       30.08       30.80      1.39 o 
  -3   1   8       44.99       48.11      1.89 o 
  -2   1   8      461.12      514.70     18.12 o 
  -1   1   8     3813.15     3945.44     78.19 o 
   0   1   8      414.27      404.06     10.87 o 
   1   1   8     3774.14     3979.45     78.06 o 
   2   1   8      465.58      499.14     14.76 o 
   3   1   8       45.94       44.73      2.41 o 
   4   1   8       30.63       29.17      1.93 o 
   5   1   8       21.07       37.48      2.56 o 
   6   1   8       27.08       34.05      3.99 o 
  -6   2   8       46.19       45.75      5.69 o 
  -5   2   8       40.79       39.45      5.57 o 
  -4   2   8        8.04        9.83      2.01 o 
  -3   2   8      490.42      445.63     10.85 o 
  -2   2   8      243.90      250.75     10.08 o 
  -1   2   8      217.40      214.91      6.94 o 
   0   2   8      581.86      564.94     13.39 o 
   1   2   8      208.37      215.44      5.70 o 
   2   2   8      243.18      258.20      7.19 o 
   3   2   8      491.12      453.25     13.45 o 
   4   2   8        7.99        6.00      1.65 o 
   5   2   8       40.95       34.04      3.79 o 
   6   2   8       46.33       34.75      7.37 o 
  -5   3   8        0.23        9.24      2.37 o 
  -4   3   8       33.09       31.76      2.10 o 
  -3   3   8      135.92       91.05      4.66 o 
  -2   3   8      217.34      215.87     10.07 o 
  -1   3   8     1951.99     1860.15     54.59 o 
   0   3   8       27.32       35.20      4.03 o 
   1   3   8     1959.92     1940.54     47.42 o 
   2   3   8      219.24      204.66      8.26 o 
   3   3   8      135.88       98.77      3.27 o 
   4   3   8       32.03       28.86      2.23 o 
   5   3   8        0.06       15.64      5.57 o 
  -5   4   8        3.07        8.34      3.50 o 
  -4   4   8        9.71       10.03      1.96 o 
  -3   4   8      210.23      187.07      7.39 o 
  -2   4   8       88.15       78.80      5.72 o 
  -1   4   8       35.20       40.23      2.32 o 
   0   4   8       20.05       21.84      1.86 o 
   1   4   8       33.86       34.56      2.92 o 
   2   4   8       85.72       76.07      8.14 o 
   3   4   8      208.05      191.46      9.45 o 
   4   4   8        9.32        6.89      2.87 o 
   5   4   8        3.09        6.91      2.08 o 
  -4   5   8       32.31       30.21      3.01 o 
  -3   5   8        8.59        8.89      3.44 o 
  -2   5   8       57.83       67.43     11.91 o 
  -1   5   8      585.93      612.83     19.67 o 
   0   5   8        9.06      100.45     21.86 o 
   1   5   8      579.26      595.92     26.93 o 
   2   5   8       58.59       55.28      4.10 o 
   3   5   8        8.83       11.57      2.99 o 
   4   5   8       31.89       28.61      2.72 o 
  -3   6   8      117.22      117.91      6.33 o 
  -2   6   8       12.40       17.66      4.15 o 
  -1   6   8        0.31        0.00      3.32 o 
   0   6   8       19.21       36.68      7.08 o 
   1   6   8        0.20        4.98      3.67 o 
   2   6   8       12.11       12.56      3.91 o 
   3   6   8      117.51      118.76      8.89 o 
  -1   7   8      181.06      170.90     12.44 o 
   0   7   8       26.11       26.31      5.21 o 
   1   7   8      179.69      187.50     13.63 o 
   1   0   9     1371.80     1245.83     21.39 o 
   2   0   9      659.27      638.26     12.77 o 
   3   0   9        6.49       35.99      3.42 o 
   4   0   9       74.94       71.75      4.42 o 
   5   0   9       16.98       10.19      2.56 o 
   6   0   9        7.29       17.97      2.81 o 
  -6   1   9       44.92       57.39      6.52 o 
  -5   1   9        2.70       10.85      2.50 o 
  -4   1   9        6.48       12.65      1.37 o 
  -3   1   9        1.82        5.14      0.71 o 
  -2   1   9     1879.36     1776.21     36.11 o 
  -1   1   9       23.69       25.96      2.84 o 
   0   1   9     3038.85     3158.07     63.83 o 
   1   1   9       23.45       22.61      1.60 o 
   2   1   9     1905.40     1821.13     52.12 o 
   3   1   9        2.55        5.93      1.08 o 
   4   1   9        6.85       12.52      1.58 o 
   5   1   9        2.32       15.19      1.69 o 
   6   1   9       44.00       51.84      4.69 o 
  -6   2   9       11.57       13.99      4.15 o 
  -5   2   9       13.08       16.69      4.41 o 
  -4   2   9       40.55       51.84      2.96 o 
  -3   2   9      156.70      142.80      4.16 o 
  -2   2   9      871.27      808.43     24.04 o 
  -1   2   9       57.99       49.17      1.72 o 
   0   2   9       29.45       79.04      3.28 o 
   1   2   9       53.42       45.27      1.81 o 
   2   2   9      846.53      825.72     22.11 o 
   3   2   9      156.68      141.58      4.72 o 
   4   2   9       42.46       48.91      2.94 o 
   5   2   9       12.99       15.29      5.57 o 
   6   2   9       12.21       24.25      3.12 o 
  -5   3   9        7.61       17.16      2.25 o 
  -4   3   9       10.79       26.38      5.93 o 
  -3   3   9       43.33       51.66      2.80 o 
  -2   3   9     1073.54     1027.88     40.74 o 
  -1   3   9      254.84      286.48     17.83 o 
   0   3   9     1087.26     1091.62     30.67 o 
   1   3   9      257.79      296.20     11.49 o 
   2   3   9     1074.97     1014.98     30.02 o 
   3   3   9       45.50       51.77      2.23 o 
   4   3   9       10.26       22.52      2.10 o 
   5   3   9        6.97       20.27      5.93 o 
  -5   4   9       15.53       18.96      2.26 o 
  -4   4   9       28.45       22.94      2.44 o 
  -3   4   9       43.02       53.25     10.79 o 
  -2   4   9      293.85      299.97     11.29 o 
  -1   4   9      105.06      115.87      4.11 o 
   0   4   9       73.02       65.06      8.01 o 
   1   4   9      104.15      116.69      4.67 o 
   2   4   9      290.71      298.94      9.81 o 
   3   4   9       44.69       43.37      7.41 o 
   4   4   9       33.00       22.40      2.43 o 
   5   4   9       15.78       16.74      2.16 o 
  -4   5   9       18.56       26.52      5.21 o 
  -3   5   9       31.28       32.02      3.05 o 
  -2   5   9      328.77      335.75     27.56 o 
  -1   5   9       92.79      121.41     12.39 o 
   0   5   9      659.04      648.11     40.02 o 
   1   5   9       94.69      115.81      6.32 o 
   2   5   9      331.87      340.32     14.64 o 
   3   5   9       32.32       33.21      3.70 o 
   4   5   9       18.89       25.57      2.72 o 
  -3   6   9       41.28       36.90      3.52 o 
  -2   6   9       87.55       81.66      7.23 o 
  -1   6   9       30.49       47.57      5.45 o 
   0   6   9      103.72      113.26     15.01 o 
   1   6   9       29.08       40.36      3.53 o 
   2   6   9       85.31       87.23      7.59 o 
   3   6   9       40.85       37.69      4.74 o 
  -1   7   9       64.16       66.96      7.11 o 
   0   7   9      149.84      141.84     16.18 o 
   1   7   9       65.26       58.67      6.87 o 
   0   0  10     6802.20     6361.27    153.53 o 
   1   0  10      626.06      669.29     12.15 o 
   2   0  10      108.55      136.57      4.31 o 
   3   0  10      174.42      207.38      5.06 o 
   4   0  10       22.73       87.78      6.46 o 
   5   0  10        6.21       11.97      3.67 o 
   6   0  10        6.82       20.06      2.93 o 
  -6   1  10        1.80       10.07      3.91 o 
  -5   1  10       72.80       55.40      3.44 o 
  -4   1  10       81.79       70.02      2.91 o 
  -3   1  10       31.35       26.18      1.39 o 
  -2   1  10      289.12      417.96     27.05 o 
  -1   1  10     1590.93     1696.84     35.74 o 
   0   1  10       43.14       53.90      1.48 o 
   1   1  10     1604.66     1690.79     32.88 o 
   2   1  10      299.04      404.31     13.94 o 
   3   1  10       32.91       28.97      1.73 o 
   4   1  10       83.41       69.79      3.19 o 
   5   1  10       72.70       59.47      2.66 o 
   6   1  10        1.69       13.87      5.57 o 
  -6   2  10       14.25       20.86      4.62 o 
  -5   2  10        5.62       22.16      1.86 o 
  -4   2  10       24.68       61.85      9.14 o 
  -3   2  10      306.03      291.54      7.19 o 
  -2   2  10      327.24      306.77      8.85 o 
  -1   2  10       29.90       23.35      2.96 o 
   0   2  10     2153.03     2075.14     51.96 o 
   1   2  10       32.51       20.70      2.09 o 
   2   2  10      323.59      326.69      8.89 o 
   3   2  10      305.76      288.28      8.97 o 
   4   2  10       25.36       48.79      4.03 o 
   5   2  10        4.61       16.84      6.64 o 
   6   2  10       14.54       30.35      4.44 o 
  -5   3  10       10.68       23.11      3.08 o 
  -4   3  10       92.89       98.93      4.40 o 
  -3   3  10       64.51       56.36      2.01 o 
  -2   3  10      323.60      314.79      9.37 o 
  -1   3  10      888.64      874.60     25.08 o 
   0   3  10       68.14      131.45      4.72 o 
   1   3  10      881.03      889.16     24.62 o 
   2   3  10      323.10      319.68     13.41 o 
   3   3  10       66.34       58.57      2.21 o 
   4   3  10       89.81       88.48      4.19 o 
   5   3  10       10.84       21.25      6.76 o 
  -5   4  10       36.11       31.47      2.64 o 
  -4   4  10        6.89       19.81      9.84 o 
  -3   4  10      290.14      254.53     11.15 o 
  -2   4  10       44.36       53.85      6.38 o 
  -1   4  10       31.07       35.49     11.34 o 
   0   4  10      944.62      930.16     30.24 o 
   1   4  10       33.50       45.08     12.17 o 
   2   4  10       44.60       51.78      3.27 o 
   3   4  10      294.51      265.42     12.67 o 
   4   4  10        6.84        8.47      3.48 o 
   5   4  10       34.64       32.64      3.03 o 
  -4   5  10      114.86      106.07      5.70 o 
  -3   5  10       15.95       19.68      2.65 o 
  -2   5  10      132.02      133.63      6.90 o 
  -1   5  10      380.78      362.90     26.07 o 
   0   5  10      126.43      108.36     12.98 o 
   1   5  10      376.40      363.30     14.35 o 
   2   5  10      130.65      135.91      6.83 o 
   3   5  10       17.26       17.28      3.20 o 
   4   5  10      113.39      103.13      5.03 o 
  -3   6  10       82.06       75.69      4.81 o 
  -2   6  10       27.45       24.06      4.62 o 
  -1   6  10       76.22       65.52      7.47 o 
   0   6  10      419.09      420.91     22.72 o 
   1   6  10       76.80       66.37      4.78 o 
   2   6  10       29.85       24.77      4.74 o 
   3   6  10       82.14       77.75      6.76 o 
   0   7  10       13.71       13.94      3.97 o 
   1   7  10      108.36      119.11      9.96 o 
   1   0  11     2763.98     2596.06     44.78 o 
   2   0  11       51.86       44.86      1.31 o 
   3   0  11       80.35       90.05      2.71 o 
   4   0  11      922.44      805.77     23.08 o 
   5   0  11      215.96      214.12      6.71 o 
   6   0  11        0.74        7.35      2.85 o 
  -6   1  11        0.04       10.59      6.40 o 
  -5   1  11      160.27      149.19      6.28 o 
  -4   1  11       42.60      117.41      9.28 o 
  -3   1  11      113.11      114.08      2.79 o 
  -2   1  11     1976.60     1920.29     49.81 o 
  -1   1  11     1602.52     1583.00     41.55 o 
   0   1  11      224.45      226.74      4.50 o 
   1   1  11     1616.24     1555.15     34.86 o 
   2   1  11     1977.73     1948.89     42.83 o 
   3   1  11      107.07      107.34      3.50 o 
   4   1  11       43.08       70.69      4.05 o 
   5   1  11      161.74      146.45      6.12 o 
   6   1  11        0.06        5.11      3.67 o 
  -5   2  11       89.86       97.97      3.62 o 
  -4   2  11      302.73      292.31     11.20 o 
  -3   2  11      138.06      137.21      4.44 o 
  -2   2  11       41.57       50.10      2.20 o 
  -1   2  11     2548.43     2438.66     67.58 o 
   0   2  11      512.58      441.41     10.99 o 
   1   2  11     2551.26     2610.21     62.77 o 
   2   2  11       42.82       54.98      2.67 o 
   3   2  11      132.75      127.65      4.47 o 
   4   2  11      302.13      293.33     15.64 o 
   5   2  11       90.58       92.30      6.01 o 
   6   2  11        1.73       17.77      2.95 o 
  -5   3  11      124.09      113.97      4.98 o 
  -4   3  11       41.79       44.61      3.70 o 
  -3   3  11       39.06       48.31      2.05 o 
  -2   3  11      272.31      265.41      7.44 o 
  -1   3  11      478.68      484.07     16.48 o 
   0   3  11      236.66      251.54      7.56 o 
   1   3  11      473.08      486.70     15.33 o 
   2   3  11      275.85      271.17      8.46 o 
   3   3  11       42.35       52.35      2.26 o 
   4   3  11       41.96       46.39      6.76 o 
   5   3  11      122.97      111.50      6.86 o 
  -5   4  11       50.64       52.17      3.30 o 
  -4   4  11      100.49       89.60      4.55 o 
  -3   4  11      103.34      118.80     11.20 o 
  -2   4  11       73.85       74.62      6.55 o 
  -1   4  11      535.45      516.38     26.31 o 
   0   4  11       87.19       99.86     30.32 o 
   1   4  11      532.71      534.55     18.46 o 
   2   4  11       72.05       71.05      3.44 o 
   3   4  11      100.76      105.97      6.23 o 
   4   4  11       99.69       85.69      4.19 o 
   5   4  11       50.48       53.54      3.27 o 
  -4   5  11       10.78       26.31      4.03 o 
  -3   5  11       28.88       29.76      3.01 o 
  -2   5  11      138.97      129.84      6.75 o 
  -1   5  11      208.10      195.12     19.14 o 
   0   5  11       56.71       59.67      3.87 o 
   1   5  11      204.86      199.49     16.65 o 
   2   5  11      140.92      125.51      9.24 o 
   3   5  11       27.03       25.48      3.50 o 
   4   5  11       11.23       13.54      2.75 o 
  -3   6  11       13.17       16.71      3.79 o 
  -2   6  11        9.62       15.41      4.27 o 
  -1   6  11      249.94      260.77     22.40 o 
   0   6  11       33.23       34.37      5.57 o 
   1   6  11      254.18      263.20     12.37 o 
   2   6  11        8.91       13.87      3.91 o 
   3   6  11       12.09       14.70      3.67 o 
   0   7  11       42.05       32.22      3.97 o 
   0   0  12     2292.25     2175.43     51.08 o 
   1   0  12      635.08      698.62     12.69 o 
   2   0  12      235.66      257.15      5.67 o 
   3   0  12      525.43      543.92     12.72 o 
   4   0  12        1.99       90.26      8.83 o 
   5   0  12       56.32       87.54      5.13 o 
   6   0  12       56.48       52.23      3.75 o 
  -6   1  12       19.45       26.75      8.71 o 
  -5   1  12      172.86      160.72      4.79 o 
  -4   1  12      867.66      794.87     18.73 o 
  -3   1  12      201.00      214.67      4.92 o 
  -2   1  12     1969.82     2040.98     47.05 o 
  -1   1  12      348.46      405.07      9.15 o 
   0   1  12       22.50       20.44      1.03 o 
   1   1  12      355.78      397.26      9.08 o 
   2   1  12     1960.24     1969.74     44.45 o 
   3   1  12      200.44      210.50      6.24 o 
   4   1  12      863.13      737.28     35.65 o 
   5   1  12      172.65      158.58      8.02 o 
   6   1  12       19.50       27.38      6.40 o 
  -6   2  12       33.99       31.64      4.98 o 
  -5   2  12       27.20       43.51      3.13 o 
  -4   2  12       93.93      162.63     14.13 o 
  -3   2  12      303.60      329.06      8.09 o 
  -2   2  12       53.17       59.57      1.81 o 
  -1   2  12      734.56      717.95     21.33 o 
   0   2  12     1764.41     1753.11     44.00 o 
   1   2  12      734.93      771.68     18.96 o 
   2   2  12       50.92       55.93      2.08 o 
   3   2  12      302.12      305.96      8.61 o 
   4   2  12       95.22      150.81     15.41 o 
   5   2  12       27.70       42.65      5.27 o 
   6   2  12       34.93       38.22      5.45 o 
  -5   3  12      129.53      114.13      7.18 o 
  -4   3  12      462.88      393.83     14.18 o 
  -3   3  12       92.00       87.83      2.77 o 
  -2   3  12      365.38      357.95     10.11 o 
  -1   3  12      157.86      179.01      5.40 o 
   0   3  12      143.52      175.77      7.41 o 
   1   3  12      163.33      177.27      5.60 o 
   2   3  12      365.74      371.32     10.32 o 
   3   3  12       91.55       82.85      3.08 o 
   4   3  12      457.70      392.59     14.15 o 
   5   3  12      130.58      109.84      6.90 o 
  -5   4  12       16.14       23.76      2.76 o 
  -4   4  12       62.22       89.32     28.50 o 
  -3   4  12      197.49      207.60     13.21 o 
  -2   4  12        2.99        7.15      2.67 o 
  -1   4  12       60.21       69.71      3.90 o 
   0   4  12      772.69      728.55     27.36 o 
   1   4  12       60.32       71.46      4.69 o 
   2   4  12        1.72        3.91      2.73 o 
   3   4  12      201.20      212.21     10.51 o 
   4   4  12       63.73       66.61     16.59 o 
   5   4  12       16.20       25.54      3.81 o 
  -4   5  12      104.93      100.76      5.53 o 
  -3   5  12       32.81       32.56      3.04 o 
  -2   5  12      214.64      234.45     16.89 o 
  -1   5  12        1.62       21.21      4.03 o 
   0   5  12        0.12       18.46      7.49 o 
   1   5  12        0.99       20.57      3.01 o 
   2   5  12      216.60      239.53     15.64 o 
   3   5  12       31.66       33.19      3.79 o 
   4   5  12      101.36       97.96      4.89 o 
  -3   6  12       74.03       81.07      5.07 o 
  -2   6  12        7.48       10.90      4.03 o 
  -1   6  12       14.01       29.53      3.64 o 
   0   6  12      130.98      155.63      9.11 o 
   1   6  12       13.91       27.55      3.52 o 
   2   6  12        8.37       10.07      3.79 o 
   3   6  12       74.44       75.14      6.64 o 
   0   7  12        1.89        4.74      3.91 o 
   1   0  13     1437.53     1356.81     22.64 o 
   3   0  13      118.16      138.50      5.18 o 
   4   0  13      506.61      550.58     15.97 o 
   5   0  13      140.72      121.43      4.24 o 
   6   0  13       24.26       27.61      3.12 o 
  -6   1  13       13.65       21.57      4.74 o 
  -5   1  13      131.19      130.42      4.07 o 
  -4   1  13      277.82      314.18     10.05 o 
  -3   1  13       34.25       49.55      2.39 o 
  -2   1  13      552.29      548.10     16.41 o 
  -1   1  13     1842.48     1869.88     36.18 o 
   0   1  13      767.56      727.04     13.88 o 
   1   1  13     1828.44     1870.18     41.47 o 
   2   1  13      560.88      588.89     13.90 o 
   3   1  13       39.43       50.57      1.96 o 
   4   1  13      278.01      284.02     13.15 o 
   5   1  13      130.31      132.40      7.41 o 
   6   1  13       12.85       19.24      2.48 o 
  -6   2  13       14.51       20.98      4.62 o 
  -5   2  13      107.46      100.73      4.45 o 
  -4   2  13      874.84      767.04     22.78 o 
  -3   2  13        7.22       69.08      6.76 o 
  -2   2  13       74.44       81.70      3.60 o 
  -1   2  13      215.58      205.64      6.47 o 
   0   2  13      146.19      182.69      7.16 o 
   1   2  13      214.89      217.75      5.70 o 
   2   2  13       75.32       79.54      2.78 o 
   3   2  13        7.85       69.82      6.28 o 
   4   2  13      879.43      809.22     39.06 o 
   5   2  13      106.61       95.86      6.15 o 
   6   2  13       14.34       25.38      3.60 o 
  -5   3  13       56.07       68.02     10.36 o 
  -4   3  13      328.64      291.99     13.42 o 
  -3   3  13        5.64       17.89      3.09 o 
  -2   3  13      145.53      129.42      4.05 o 
  -1   3  13      194.16      200.28      6.53 o 
   0   3  13      438.80      417.86     12.15 o 
   1   3  13      190.54      201.96      5.75 o 
   2   3  13      152.93      137.31      4.76 o 
   3   3  13        5.01       10.13      2.69 o 
   4   3  13      329.63      285.79     13.28 o 
   5   3  13       56.94       67.06      5.20 o 
  -5   4  13       38.34       40.66      3.32 o 
  -4   4  13      409.02      362.10     13.36 o 
  -3   4  13       43.22       43.85      4.50 o 
  -2   4  13      120.07      127.15      6.93 o 
  -1   4  13       98.66      108.90      4.46 o 
   0   4  13        1.22        8.53      1.91 o 
   1   4  13       99.64      107.83      4.48 o 
   2   4  13      120.03      123.67      5.46 o 
   3   4  13       42.10       51.91      4.62 o 
   4   4  13      409.78      375.64     13.66 o 
   5   4  13       37.94       40.95      2.95 o 
  -4   5  13      114.74       94.28      5.24 o 
  -3   5  13       54.93       43.55      5.16 o 
  -2   5  13      170.62      166.15     19.44 o 
  -1   5  13       60.87       63.73      6.22 o 
   0   5  13      140.91      151.92      6.84 o 
   1   5  13       58.48       65.77      3.88 o 
   2   5  13      172.76      183.35     12.33 o 
   3   5  13       59.59       41.82      4.10 o 
   4   5  13      115.77       92.81      4.77 o 
  -3   6  13       57.81       42.79      5.21 o 
  -2   6  13       11.50       22.28      4.74 o 
  -1   6  13      106.72      114.97      8.89 o 
   0   6  13        4.45       13.99      4.39 o 
   1   6  13      105.92      108.45      5.52 o 
   2   6  13       11.08       18.96      4.27 o 
   3   6  13       57.01       43.61      5.10 o 
   0   0  14       48.42       43.55      1.62 o 
   1   0  14        9.79       46.00      1.33 o 
   2   0  14      231.89      220.98      4.63 o 
   3   0  14     1982.83     2009.05     42.72 o 
   4   0  14       60.13      116.85     11.12 o 
   5   0  14       12.09       25.34      2.71 o 
   6   0  14        7.23       13.07      2.77 o 
  -5   1  14       95.91      104.54      4.17 o 
  -4   1  14       50.94      111.40      8.06 o 
  -3   1  14      256.08      284.00      6.35 o 
  -2   1  14       41.34      106.31      7.70 o 
  -1   1  14      207.54      270.27      6.52 o 
   0   1  14       86.59       67.23      2.03 o 
   1   1  14      198.83      253.36      6.04 o 
   2   1  14       41.44       65.72      3.27 o 
   3   1  14      255.59      271.05     10.30 o 
   4   1  14       51.15      114.99      9.28 o 
   5   1  14       97.22      105.51      4.95 o 
   6   1  14        0.42        7.16      3.17 o 
  -5   2  14       18.61       35.94      8.69 o 
  -4   2  14        1.30       88.70      4.48 o 
  -3   2  14     2204.09     1974.02     46.68 o 
  -2   2  14      322.55      289.65      6.84 o 
  -1   2  14      136.57      143.58      8.31 o 
   0   2  14        0.65        1.25      0.88 o 
   1   2  14      142.59      134.90      3.85 o 
   2   2  14      320.14      304.12      9.09 o 
   3   2  14     2213.86     2042.98     52.48 o 
   4   2  14        1.45       86.92      7.94 o 
   5   2  14       17.64       57.48     19.73 o 
   6   2  14        3.81       14.92      3.80 o 
  -5   3  14       74.96       88.57      8.75 o 
  -4   3  14       24.41       82.96      6.28 o 
  -3   3  14      192.16      187.82      5.59 o 
  -2   3  14       14.19       48.30     16.00 o 
  -1   3  14      160.02      144.77      4.87 o 
   0   3  14      118.80      101.53      4.33 o 
   1   3  14      149.41      137.31      4.56 o 
   2   3  14       13.63       29.80      5.82 o 
   3   3  14      191.71      182.92      7.32 o 
   4   3  14       24.78       61.09      3.33 o 
   5   3  14       75.30       82.92      5.91 o 
  -5   4  14       31.97       35.68      3.12 o 
  -4   4  14       30.74       50.96      5.45 o 
  -3   4  14     1200.15     1030.83     90.84 o 
  -2   4  14       96.06       96.04      7.67 o 
  -1   4  14       87.84       99.00      4.16 o 
   0   4  14       14.24       12.92      1.85 o 
   1   4  14       87.22       94.22      4.20 o 
   2   4  14       94.43      100.77      5.98 o 
   3   4  14     1198.08     1085.62     47.25 o 
   4   4  14       30.82       56.27      3.53 o 
   5   4  14       31.42       41.30      2.93 o 
  -4   5  14       38.33       44.08      5.57 o 
  -3   5  14      103.53       96.76      5.32 o 
  -2   5  14        2.94       38.00     11.38 o 
  -1   5  14       33.94       31.63      3.52 o 
   0   5  14      151.87      132.87      7.09 o 
   1   5  14       35.44       33.68      3.43 o 
   2   5  14        2.61       25.84      4.27 o 
   3   5  14      103.81       97.32      6.20 o 
   4   5  14       38.76       40.57      3.14 o 
  -3   6  14      398.76      361.03     31.41 o 
  -2   6  14       11.82       15.76      4.39 o 
  -1   6  14       61.50       74.90      5.15 o 
   0   6  14        5.70       10.17      2.45 o 
   1   6  14       60.07       71.88      5.03 o 
   2   6  14       10.89       10.79      3.79 o 
   3   6  14      399.94      395.61     24.18 o 
   1   0  15      795.80      751.93     13.93 o 
   2   0  15      171.04      226.59      4.76 o 
   3   0  15       59.84      205.52      7.39 o 
   4   0  15      711.36      724.45     20.84 o 
   5   0  15       33.78       28.52      2.25 o 
   6   0  15       38.75       37.32      4.22 o 
  -6   1  15       23.46       24.65      4.86 o 
  -5   1  15       82.43       91.70      3.89 o 
  -4   1  15      658.45      610.70     14.63 o 
  -3   1  15      112.38      107.46      3.10 o 
  -2   1  15      942.73      965.40     23.37 o 
  -1   1  15      446.70      481.81      9.76 o 
   0   1  15      501.33      493.78      9.07 o 
   1   1  15      445.10      464.62      9.65 o 
   2   1  15      927.73      961.94     21.50 o 
   3   1  15      111.36      105.29      3.72 o 
   4   1  15      657.45      617.40     29.32 o 
   5   1  15       81.89       89.54      4.52 o 
   6   1  15       23.91       29.96      4.17 o 
  -6   2  15       38.15       30.46      5.10 o 
  -5   2  15        7.00       14.46      3.08 o 
  -4   2  15      419.96      414.06     14.82 o 
  -3   2  15       40.14      133.41     23.47 o 
  -2   2  15       20.81       24.65      1.42 o 
  -1   2  15      736.66      692.40     17.03 o 
   0   2  15        8.31       18.97      2.28 o 
   1   2  15      740.65      755.64     18.41 o 
   2   2  15       24.58       27.39      2.14 o 
   3   2  15       41.69      127.03     26.36 o 
   4   2  15      416.69      433.33     18.12 o 
   5   2  15        6.42       16.02      2.87 o 
   6   2  15       37.84       29.81     12.44 o 
  -5   3  15       42.51       41.99      3.34 o 
  -4   3  15      331.04      283.62     10.56 o 
  -3   3  15      127.78      112.97      3.73 o 
  -2   3  15      556.55      552.08     13.48 o 
  -1   3  15       22.34       31.01      3.56 o 
   0   3  15      398.71      382.82     11.24 o 
   1   3  15       24.56       27.17      2.04 o 
   2   3  15      555.69      562.44     15.34 o 
   3   3  15      120.19      107.03      4.84 o 
   4   3  15      330.52      292.49     10.88 o 
   5   3  15       43.62       44.57      4.35 o 
  -5   4  15        4.21        4.65      2.14 o 
  -4   4  15      330.11      277.49     24.24 o 
  -3   4  15       30.83       86.78     12.03 o 
  -2   4  15        6.58       10.02      2.33 o 
  -1   4  15      187.77      176.97      6.43 o 
   0   4  15       13.22        9.05      2.44 o 
   1   4  15      193.72      175.62      6.40 o 
   2   4  15        7.18        9.03      2.01 o 
   3   4  15       30.86       75.41      5.03 o 
   4   4  15      329.59      296.03     11.16 o 
   5   4  15        3.83        6.46      2.14 o 
  -4   5  15      134.03      102.10      5.70 o 
  -3   5  15       12.06       14.20      2.45 o 
  -2   5  15      177.88      192.87      9.17 o 
  -1   5  15       37.15       32.00      3.48 o 
   0   5  15      225.87      222.59     11.31 o 
   1   5  15       39.81       31.70      3.14 o 
   2   5  15      176.37      193.78     13.04 o 
   3   5  15       10.30       10.33      2.74 o 
   4   5  15      132.60      108.85      5.25 o 
  -3   6  15       35.83       42.00      3.77 o 
  -2   6  15        6.14       16.83      4.39 o 
  -1   6  15      121.98      127.36      8.24 o 
   0   6  15        0.82       11.38      4.15 o 
   1   6  15      122.91      123.39      5.99 o 
   2   6  15        7.35       13.99      3.91 o 
   3   6  15       36.59       38.40      4.74 o 
   0   0  16     5737.47     5429.92    141.04 o 
   1   0  16      326.63      439.15     11.34 o 
   2   0  16       85.10       80.88      1.88 o 
   3   0  16     1788.94     1678.53     33.40 o 
   4   0  16      182.90      237.80     11.00 o 
   5   0  16       16.80       23.05      2.18 o 
   6   0  16       47.79       60.47      3.12 o 
  -6   1  16        3.47        6.40      3.67 o 
  -5   1  16       58.13       67.32      3.37 o 
  -4   1  16      306.33      321.93      8.99 o 
  -3   1  16      102.60      127.02      3.18 o 
  -2   1  16     1031.61     1113.12     30.27 o 
  -1   1  16      578.83      695.05     14.01 o 
   0   1  16        0.22        3.77      0.68 o 
   1   1  16      579.83      678.22     13.13 o 
   2   1  16     1033.30     1130.10     23.42 o 
   3   1  16      102.69      126.75      3.75 o 
   4   1  16      306.94      313.22     16.57 o 
   5   1  16       57.89       65.06      3.73 o 
   6   1  16        3.96       12.28      3.31 o 
  -5   2  16       17.96       27.45      5.69 o 
  -4   2  16      159.60      164.90     13.00 o 
  -3   2  16      932.59      864.10     23.47 o 
  -2   2  16       10.98       12.61      1.86 o 
  -1   2  16      106.28      160.17     21.69 o 
   0   2  16     1551.11     1522.07     46.67 o 
   1   2  16      105.19      129.51      8.90 o 
   2   2  16       10.96       11.62      1.37 o 
   3   2  16      927.75      907.57     23.59 o 
   4   2  16      157.45      162.48      6.90 o 
   5   2  16       17.81       25.90      5.75 o 
  -5   3  16       36.03       37.83      3.30 o 
  -4   3  16      154.27      157.41      8.07 o 
  -3   3  16      169.37      171.14      7.99 o 
  -2   3  16      466.12      454.94     12.56 o 
  -1   3  16      198.12      245.17     10.18 o 
   0   3  16       49.59       61.75      2.95 o 
   1   3  16      197.15      224.46      6.98 o 
   2   3  16      469.66      485.37     13.21 o 
   3   3  16      170.49      164.96      6.02 o 
   4   3  16      160.14      162.53      6.67 o 
   5   3  16       35.51       41.73      5.63 o 
  -5   4  16        0.25        3.57      2.55 o 
  -4   4  16       60.16       55.86      9.66 o 
  -3   4  16      294.83      262.65     21.04 o 
  -2   4  16       17.37       18.45      2.36 o 
  -1   4  16      111.27      110.56      5.28 o 
   0   4  16      468.27      444.33     17.12 o 
   1   4  16      111.85      104.41      7.94 o 
   2   4  16       16.32       18.49      2.18 o 
   3   4  16      294.15      278.75     13.20 o 
   4   4  16       58.73       56.74      3.46 o 
   5   4  16        0.33        4.28      3.35 o 
  -4   5  16       63.12       65.39      4.36 o 
  -3   5  16       44.67       38.87      3.37 o 
  -2   5  16      199.60      173.83     23.53 o 
  -1   5  16       19.77       36.50      3.91 o 
   0   5  16        2.57        9.48      3.67 o 
   1   5  16       19.79       32.62      3.19 o 
   2   5  16      199.41      203.50     13.39 o 
   3   5  16       45.65       38.45      3.91 o 
   4   5  16       65.38       70.35      4.07 o 
  -3   6  16      112.29      116.86      8.89 o 
  -2   6  16       63.91       53.57      6.04 o 
  -1   6  16       44.67       59.49     16.59 o 
   0   6  16      235.40      253.67     17.00 o 
   1   6  16       46.64       60.23     20.27 o 
   2   6  16       59.67       55.94      6.04 o 
   3   6  16      111.58      113.07      8.53 o 
   1   0  17     6048.07     5983.59    110.14 o 
   2   0  17      177.76      165.37      3.32 o 
   3   0  17       21.73      117.33      7.47 o 
   4   0  17      366.29      355.68      9.76 o 
   5   0  17       29.37       52.24      2.85 o 
   6   0  17        0.42       12.06      2.20 o 
  -6   1  17        3.62        2.49      3.56 o 
  -5   1  17       90.07       94.63      3.74 o 
  -4   1  17       61.65       58.59      2.52 o 
  -3   1  17       56.92       64.30      1.97 o 
  -2   1  17      148.32      190.77      5.89 o 
  -1   1  17      445.10      447.07      9.97 o 
   0   1  17       54.05       60.74      1.61 o 
   1   1  17      447.91      445.70     10.16 o 
   2   1  17      146.19      191.74      4.86 o 
   3   1  17       61.71       65.17      2.13 o 
   4   1  17       61.09       65.04      6.56 o 
   5   1  17       91.84       90.70      4.56 o 
   6   1  17        3.66        5.85      2.97 o 
  -5   2  17       84.20       93.94      4.30 o 
  -4   2  17      156.18      173.87      8.30 o 
  -3   2  17      255.15      225.28      6.46 o 
  -2   2  17      190.90      187.70      5.25 o 
  -1   2  17     1925.17     1791.03     43.66 o 
   0   2  17       23.90       19.67      2.96 o 
   1   2  17     1931.69     1956.86     50.52 o 
   2   2  17      192.51      193.20      6.24 o 
   3   2  17      259.46      235.99      6.70 o 
   4   2  17      156.60      177.10      7.10 o 
   5   2  17       83.77       92.96      6.06 o 
  -5   3  17       92.97       81.26      4.81 o 
  -4   3  17       90.05       84.96      6.62 o 
  -3   3  17        4.35        9.36      3.50 o 
  -2   3  17      204.52      203.10      9.65 o 
  -1   3  17      426.86      436.21     13.04 o 
   0   3  17       98.74      111.68      3.94 o 
   1   3  17      430.25      421.10     11.35 o 
   2   3  17      203.21      192.88      6.69 o 
   3   3  17        2.55        5.00      1.53 o 
   4   3  17       88.78       85.44      4.21 o 
   5   3  17       93.87       86.52      5.87 o 
  -5   4  17       22.53       30.70      4.62 o 
  -4   4  17       42.57       44.19      3.60 o 
  -3   4  17       55.28       51.13      3.69 o 
  -2   4  17      203.05      175.75      6.66 o 
  -1   4  17     1142.65     1086.85     64.27 o 
   1   4  17     1143.82     1136.78     34.30 o 
   2   4  17      204.02      176.35      7.20 o 
   3   4  17       58.05       43.37      3.84 o 
   4   4  17       42.94       46.72      3.13 o 
   5   4  17       22.52       34.42      2.79 o 
  -4   5  17       19.54       24.58      3.05 o 
  -3   5  17       28.93       31.30      3.15 o 
  -2   5  17       23.41       55.50     24.24 o 
  -1   5  17       88.35      109.58      7.11 o 
   0   5  17       38.32       42.69      3.41 o 
   1   5  17       90.46      102.31      6.04 o 
   2   5  17       23.07       28.56      4.27 o 
   3   5  17       25.34       27.17      3.53 o 
   4   5  17       18.55       21.93      2.68 o 
  -2   6  17       38.66       38.87      5.45 o 
  -1   6  17      321.57      302.94     34.37 o 
   0   6  17       31.54       52.16     16.00 o 
   1   6  17      320.53      309.79     44.80 o 
   2   6  17       39.53       40.53      5.10 o 
   0   0  18      563.12      492.22     13.69 o 
   1   0  18      188.42      339.85      7.78 o 
   2   0  18        0.06       14.58      2.61 o 
   3   0  18      367.30      320.67      6.81 o 
   4   0  18      147.45      164.07      9.82 o 
   5   0  18       46.52       43.17      2.66 o 
   6   0  18       17.72       23.45      2.34 o 
  -6   1  18        0.83       10.55      2.96 o 
  -5   1  18       29.22       33.35      9.90 o 
  -4   1  18       31.66       26.35      1.90 o 
  -3   1  18      181.79      169.14      4.47 o 
  -2   1  18      344.96      385.83      8.45 o 
  -1   1  18      957.67      927.68     18.82 o 
   0   1  18       17.82       24.34      1.59 o 
   1   1  18      959.01      920.02     17.61 o 
   2   1  18      342.77      375.58      8.61 o 
   3   1  18      181.61      173.70      4.85 o 
   4   1  18       34.70       31.13      1.99 o 
   5   1  18       29.94       45.75     14.70 o 
   6   1  18        0.66       10.74      5.10 o 
  -5   2  18       57.67       55.33      3.80 o 
  -4   2  18      127.29      114.50     10.90 o 
  -3   2  18      244.30      234.22      7.45 o 
  -2   2  18       92.00       95.85      7.82 o 
  -1   2  18      115.64      107.56      7.29 o 
   0   2  18     1974.90     1933.96     75.78 o 
   1   2  18      110.59      100.11      3.97 o 
   2   2  18       90.72       99.86      6.11 o 
   3   2  18      241.09      238.09      6.74 o 
   4   2  18      128.31      112.32      5.12 o 
   5   2  18       56.09       63.99      7.21 o 
  -5   3  18        8.67       12.17      2.51 o 
  -4   3  18       73.52       72.57      3.79 o 
  -3   3  18       89.76       67.11      4.27 o 
  -2   3  18      455.56      457.21     13.48 o 
  -1   3  18      561.81      568.89     23.52 o 
   0   3  18       37.13       33.26      2.74 o 
   1   3  18      554.73      586.99     15.36 o 
   2   3  18      451.07      460.26     14.55 o 
   3   3  18       88.81       67.79      3.53 o 
   4   3  18       76.09       74.87      3.83 o 
   5   3  18        8.88       13.76      5.33 o 
  -4   4  18       85.51       61.33      8.00 o 
  -3   4  18       87.06       76.32      4.54 o 
  -2   4  18      143.51      126.51      6.94 o 
  -1   4  18       38.61       41.01      4.86 o 
   0   4  18      712.78      683.35     20.61 o 
   1   4  18       36.59       45.16      4.86 o 
   2   4  18      140.58      123.48      5.55 o 
   3   4  18       87.12       74.38      4.99 o 
   4   4  18       86.59       68.03      3.77 o 
  -4   5  18       54.15       50.84      3.97 o 
  -3   5  18       21.93       21.90      2.90 o 
  -2   5  18      224.05      201.84     13.75 o 
  -1   5  18      237.49      236.27     12.58 o 
   0   5  18        3.44        7.08      4.56 o 
   1   5  18      239.02      243.12      9.57 o 
   2   5  18      220.95      205.51     13.51 o 
   3   5  18       22.40       18.23      3.25 o 
   4   5  18       56.53       56.32      3.70 o 
  -2   6  18       18.43       28.44      5.10 o 
  -1   6  18       61.58       44.92      5.81 o 
   0   6  18      289.73      282.06     14.50 o 
   1   6  18       59.51       36.74      5.33 o 
   2   6  18       16.39       13.51      3.79 o 
   1   0  19      489.20      509.17      9.20 o 
   2   0  19      952.32      919.50     18.78 o 
   3   0  19        6.53       39.87      2.76 o 
   4   0  19       48.89       53.70      3.97 o 
   5   0  19        0.20       14.54      2.38 o 
   6   0  19       20.41       23.93      2.40 o 
  -6   1  19       77.48       78.87      4.75 o 
  -5   1  19        6.29        5.38      2.22 o 
  -4   1  19       12.50       26.47      1.83 o 
  -3   1  19      123.13      114.27      3.47 o 
  -2   1  19     1386.84     1278.61     27.81 o 
  -1   1  19       33.50       70.11      3.60 o 
   0   1  19      727.26      673.70     15.23 o 
   1   1  19       33.69       64.92      8.41 o 
   2   1  19     1390.96     1310.20     26.26 o 
   3   1  19      119.39      106.95      3.16 o 
   4   1  19       13.03       22.79      1.86 o 
   5   1  19        5.87        9.23      2.21 o 
   6   1  19       77.55       64.58     17.72 o 
  -5   2  19       21.17       24.73      4.56 o 
  -4   2  19       20.39       35.85     10.97 o 
  -3   2  19       53.78       57.93      5.41 o 
  -2   2  19      980.90      908.42     23.39 o 
  -1   2  19      770.18      722.30     17.52 o 
   0   2  19        0.14        4.49      1.53 o 
   1   2  19      769.61      741.19     19.90 o 
   2   2  19      983.76      947.12     27.77 o 
   3   2  19       52.11       63.69      3.81 o 
   4   2  19       15.78       62.69     26.61 o 
   5   2  19       21.84       24.31      7.23 o 
  -5   3  19       18.37       12.24      2.51 o 
  -4   3  19       20.10       28.76      4.80 o 
  -3   3  19       10.80       20.23      4.21 o 
  -2   3  19      485.52      449.88     18.65 o 
  -1   3  19        3.16       47.93     27.61 o 
   0   3  19      141.90      138.73      4.70 o 
   1   3  19        3.23       19.79      3.44 o 
   2   3  19      481.54      453.25     16.19 o 
   3   3  19       10.77       17.89      2.07 o 
   4   3  19       19.85       28.93      3.32 o 
   5   3  19       17.85       14.67      3.37 o 
  -4   4  19       14.87       17.64      2.76 o 
  -3   4  19       20.51       23.70      3.67 o 
  -2   4  19      189.15      185.58      7.20 o 
  -1   4  19      271.47      253.26     12.96 o 
   0   4  19       54.27       42.02      3.73 o 
   1   4  19      270.66      260.62      8.84 o 
   2   4  19      197.26      196.03      6.94 o 
   3   4  19       20.44       22.87      3.56 o 
   4   4  19       11.71       14.29      2.17 o 
  -4   5  19        3.21        9.36      3.20 o 
  -3   5  19       19.74       19.46      2.76 o 
  -2   5  19      210.19      172.61     17.84 o 
  -1   5  19       85.99      111.79     15.81 o 
   0   5  19      222.45      201.89     16.10 o 
   1   5  19       84.79      110.66     33.07 o 
   2   5  19      211.29      199.58     13.27 o 
   3   5  19       18.90       14.03      3.06 o 
   4   5  19        3.09       10.24      2.29 o 
  -2   6  19      105.31       89.96      8.06 o 
  -1   6  19       79.64       78.11      7.88 o 
   0   6  19       11.17       11.61      4.03 o 
   1   6  19       80.32       85.38      6.15 o 
   2   6  19      107.54      108.44      8.65 o 
   0   0  20       72.89       51.46      2.01 o 
   1   0  20      102.04      107.43      2.55 o 
   2   0  20       34.02       55.71      2.06 o 
   3   0  20      820.53      787.96     16.73 o 
   4   0  20       41.63       39.00      2.39 o 
   5   0  20      134.16      115.22      4.53 o 
   6   0  20       15.91       18.10      2.87 o 
  -5   1  20        3.84        9.27      2.39 o 
  -4   1  20      106.92      101.64      3.77 o 
  -3   1  20        4.16       13.37      1.62 o 
  -2   1  20       39.65       75.05      3.32 o 
  -1   1  20     1436.20     1377.79     31.08 o 
   0   1  20       43.17       68.68      3.34 o 
   1   1  20     1439.91     1393.97     29.10 o 
   2   1  20       37.92       75.88      8.00 o 
   3   1  20        3.45       14.16      1.57 o 
   4   1  20      107.31      105.34      4.59 o 
   5   1  20        2.96        7.67      2.95 o 
  -5   2  20      119.31       89.97      5.15 o 
  -4   2  20       57.95       49.56      3.60 o 
  -3   2  20      557.80      504.14     15.07 o 
  -1   2  20       31.64       34.50      3.35 o 
   0   2  20        7.03        6.03      1.36 o 
   1   2  20       35.58       37.00      1.95 o 
   3   2  20      559.13      506.77     17.92 o 
   4   2  20       58.70       52.47      3.09 o 
   5   2  20      122.56       60.06     23.35 o 
  -5   3  20        0.60       14.46      3.79 o 
  -4   3  20       90.34       86.91      4.94 o 
  -3   3  20       26.20       30.10      3.79 o 
  -2   3  20       40.81       67.26     33.07 o 
  -1   3  20      563.74      508.66     27.62 o 
   0   3  20       41.75       48.67     13.36 o 
   1   3  20      578.59      568.27     15.62 o 
   2   3  20       39.84       37.45      4.03 o 
   3   3  20       25.36       30.30      5.21 o 
   4   3  20       90.52       87.00      4.21 o 
   5   3  20        0.32       10.40      3.47 o 
  -4   4  20       22.34       23.65      3.00 o 
  -3   4  20      277.50      247.29     16.18 o 
  -2   4  20       48.62       47.96      3.44 o 
  -1   4  20        9.16       33.71     12.50 o 
   0   4  20        8.22       14.24      1.96 o 
   1   4  20        8.59       23.92      5.39 o 
   2   4  20       48.59       50.10      4.28 o 
   3   4  20      277.51      264.70     12.66 o 
   4   4  20       23.21       21.85      3.70 o 
  -3   5  20       24.76       16.83      3.44 o 
  -2   5  20       39.02       28.09      3.91 o 
  -1   5  20      205.05      215.29     15.49 o 
   0   5  20        6.24        2.49      3.08 o 
   1   5  20      206.14      220.59      8.91 o 
   2   5  20       37.95       35.08      4.62 o 
   3   5  20       23.36       17.09      3.26 o 
  -2   6  20       19.67       15.49      5.39 o 
  -1   6  20        1.05        5.69      3.67 o 
   0   6  20        0.31        4.17      2.41 o 
   1   6  20        0.90       16.89     16.06 o 
   2   6  20       20.36       12.09      3.67 o 
   1   0  21        0.10        4.21      0.54 o 
   2   0  21      396.36      367.18      7.74 o 
   4   0  21        5.29        4.68      1.76 o 
   5   0  21       67.43       75.80      4.72 o 
  -5   1  21       40.82       44.26      3.60 o 
  -4   1  21        3.32       44.05      3.29 o 
  -3   1  21      229.61      222.89      6.09 o 
  -2   1  21      477.86      481.31     11.34 o 
  -1   1  21       75.70       77.60      2.54 o 
   0   1  21      398.29      379.51      8.06 o 
   1   1  21       73.52       81.09      3.75 o 
   2   1  21      481.28      471.69      9.88 o 
   3   1  21      223.40      219.38      5.72 o 
   4   1  21        3.12       37.63      6.04 o 
   5   1  21       40.55       35.63     10.84 o 
  -5   2  21       45.08       51.46      3.85 o 
  -4   2  21       19.64       22.52      2.78 o 
  -3   2  21       27.09       31.44      4.78 o 
  -2   2  21      124.77      122.66      3.44 o 
  -1   2  21       83.35       68.00      2.10 o 
   0   2  21       19.14       15.29      1.67 o 
   1   2  21       79.80       66.00      2.35 o 
   2   2  21      126.94      125.18      4.13 o 
   3   2  21       26.97       36.93      2.41 o 
   4   2  21       20.80       23.66      2.25 o 
   5   2  21       45.64       64.54      8.51 o 
  -5   3  21       57.20       59.09      4.15 o 
  -4   3  21        4.19       72.65      6.16 o 
  -3   3  21      273.80      253.81     18.84 o 
  -2   3  21      289.32      275.69      9.68 o 
  -1   3  21      146.47      109.70      7.11 o 
   0   3  21      444.99      437.57     22.80 o 
   1   3  21      141.77      116.89      4.06 o 
   2   3  21      292.69      269.14     10.22 o 
   3   3  21      278.40      263.06      9.89 o 
   4   3  21        4.02       31.80      6.63 o 
   5   3  21       55.16       61.83      3.53 o 
  -4   4  21        7.98       17.42      4.39 o 
  -3   4  21       28.86       25.58      2.96 o 
  -2   4  21      220.14      211.58     14.46 o 
  -1   4  21      201.72      185.37      8.35 o 
   0   4  21        0.00       11.68     12.09 o 
   1   4  21      194.18      180.51     10.14 o 
   2   4  21      218.30      203.95     17.60 o 
   3   4  21       28.98       29.22      3.36 o 
   4   4  21        6.38       10.52      2.02 o 
  -3   5  21      123.52      114.45      8.77 o 
  -2   5  21      158.19      148.23      7.42 o 
  -1   5  21       58.01       52.68      4.30 o 
   0   5  21       38.83       44.46      3.89 o 
   1   5  21       57.89       55.69      4.22 o 
   2   5  21      160.07      153.60     10.79 o 
   3   5  21      125.43      119.94      7.23 o 
  -2   6  21       65.48       62.89      4.52 o 
  -1   6  21       25.65       33.26      4.01 o 
   0   6  21        0.51        2.95      3.02 o 
   1   6  21       24.44       28.58      3.96 o 
   2   6  21       66.42       68.50      6.64 o 
   0   0  22        0.40        7.78      1.09 o 
   1   0  22      312.33      324.99      6.34 o 
   2   0  22       74.84       70.70      2.21 o 
   3   0  22        9.27       12.24      0.94 o 
   4   0  22       66.61       57.08      2.87 o 
   5   0  22        1.55        5.35      2.20 o 
  -5   1  22        6.39       27.73      4.62 o 
  -4   1  22      408.38      385.10     13.81 o 
  -3   1  22       22.98       76.33      6.52 o 
  -2   1  22      549.22      544.88     12.18 o 
  -1   1  22       87.61       85.47      2.21 o 
   0   1  22       89.19      107.08     11.05 o 
   1   1  22       86.08       84.00      2.42 o 
   2   1  22      546.46      542.09     11.36 o 
   3   1  22       22.74       67.23      5.00 o 
   4   1  22      407.20      395.36     16.67 o 
   5   1  22        6.55       28.11     13.33 o 
  -5   2  22        1.55        5.05      2.67 o 
  -4   2  22       86.75       70.40      4.35 o 
  -3   2  22        5.46        8.01      1.55 o 
  -2   2  22       25.09       39.69      1.86 o 
  -1   2  22       60.85       55.76      2.38 o 
   0   2  22       83.75       66.40      2.45 o 
   1   2  22       60.11       51.72      2.16 o 
   2   2  22       22.65       35.85      2.24 o 
   3   2  22        5.28        6.72      1.57 o 
   4   2  22       88.04       72.84      3.71 o 
   5   2  22        1.30       16.12      5.57 o 
  -5   3  22       17.72       38.04      4.86 o 
  -4   3  22      377.60      328.33     18.43 o 
  -2   3  22      267.19      260.44     12.92 o 
  -1   3  22      242.36      234.41      7.78 o 
   0   3  22       73.29      104.04      7.88 o 
   1   3  22      242.90      250.96      6.98 o 
   2   3  22      260.85      282.96      9.51 o 
   3   3  22        7.24       26.47     11.79 o 
   4   3  22      376.11      335.38     12.47 o 
   5   3  22       18.14       24.91      5.51 o 
  -4   4  22       60.91       39.12      3.54 o 
  -3   4  22       29.53       26.93      3.05 o 
  -2   4  22       22.40       29.58      2.46 o 
  -1   4  22       26.69       46.42     17.84 o 
   0   4  22      151.13      138.12      9.54 o 
   1   4  22       28.08       25.60      4.15 o 
   2   4  22       23.14       29.86      3.58 o 
   3   4  22       29.08       26.68      2.59 o 
   4   4  22       61.98       42.71      3.06 o 
  -3   5  22       25.83       19.67      3.79 o 
  -2   5  22      144.88      135.17     15.59 o 
  -1   5  22       66.46       62.16      3.99 o 
   0   5  22        2.50        3.52      2.23 o 
   1   5  22       67.01       60.52      4.03 o 
   2   5  22      144.11      155.38     10.90 o 
   3   5  22       24.86       17.13      3.19 o 
  -2   6  22       34.39       42.55      4.98 o 
  -1   6  22        2.20        8.32      3.32 o 
   0   6  22       92.18       90.19      6.46 o 
   1   6  22        2.35        7.05      3.44 o 
   2   6  22       35.87       48.36      5.69 o 
   1   0  23      194.58      202.95      7.66 o 
   2   0  23        5.79        6.58      0.82 o 
   3   0  23        7.23        5.42      0.94 o 
   4   0  23       76.73       83.56      3.53 o 
   5   0  23       18.20       23.65      3.09 o 
  -5   1  23      213.07      203.14      9.47 o 
  -4   1  23        2.68       47.19      3.51 o 
  -3   1  23      840.33      807.18     23.20 o 
  -2   1  23       68.47       81.01      3.12 o 
  -1   1  23      154.60      159.99      3.93 o 
   0   1  23      665.20      652.27     14.56 o 
   1   1  23      157.36      161.00      3.97 o 
   2   1  23       69.92       84.64      5.98 o 
   3   1  23      845.71      821.64     24.35 o 
   4   1  23        2.59       33.42      6.16 o 
   5   1  23      211.39      151.94     36.68 o 
  -5   2  23       18.23       24.22      3.18 o 
  -4   2  23       95.10       90.94      5.07 o 
  -3   2  23       22.30       22.12      2.84 o 
  -2   2  23       41.61       39.24      1.91 o 
  -1   2  23      144.35      127.89      4.84 o 
   0   2  23        0.37        0.55      2.01 o 
   1   2  23      138.09      125.41      3.73 o 
   2   2  23       43.73       39.56      2.58 o 
   3   2  23       21.24       19.27      2.35 o 
   4   2  23       95.76       91.48      3.70 o 
   5   2  23       17.90       24.53      4.27 o 
  -5   3  23      116.56      129.87      6.75 o 
  -4   3  23       56.63       61.71      4.18 o 
  -3   3  23      336.03      320.10     13.78 o 
  -2   3  23        9.33       24.99     15.47 o 
  -1   3  23       95.46       82.37      4.80 o 
   0   3  23      338.35      296.46     14.76 o 
   1   3  23       99.04       90.73      3.93 o 
   2   3  23        9.85        8.53      2.49 o 
   3   3  23      338.59      320.98     11.92 o 
   4   3  23       55.65       64.59      3.58 o 
   5   3  23      115.40      133.10      5.84 o 
  -4   4  23       19.74       24.59      3.32 o 
  -3   4  23       12.87       10.19      2.73 o 
  -2   4  23        3.61        4.98      1.58 o 
  -1   4  23       25.60       29.58      2.89 o 
   0   4  23       14.91       15.53      3.56 o 
   1   4  23       28.82       31.13      2.90 o 
   2   4  23        3.76        5.76      2.21 o 
   3   4  23       12.49       12.88      2.14 o 
   4   4  23       19.29       24.05      3.54 o 
  -3   5  23      124.81      118.55     14.70 o 
  -2   5  23       25.70       17.11      3.97 o 
  -1   5  23       43.08       47.72      3.78 o 
   0   5  23       19.70       15.14      2.64 o 
   1   5  23       42.89       45.52      5.00 o 
   2   5  23       25.78       17.78      3.79 o 
   3   5  23      126.72      124.27      7.54 o 
  -1   6  23       71.22       88.07      9.19 o 
   0   6  23        9.66        8.77      4.03 o 
   1   6  23       71.08       85.26      6.48 o 
   0   0  24      800.84      737.13     29.65 o 
   1   0  24       91.17      100.96      3.74 o 
   2   0  24       30.45       31.13      1.33 o 
   3   0  24       59.17       63.39      2.63 o 
   4   0  24       28.85       50.68      4.14 o 
   5   0  24       31.26       33.03      3.04 o 
  -5   1  24      156.28      155.60      7.54 o 
  -4   1  24      144.94      132.24      6.58 o 
  -3   1  24      152.33      194.72     13.30 o 
  -2   1  24      246.75      240.00      5.95 o 
  -1   1  24      260.99      255.89      5.94 o 
   0   1  24      104.38      144.65     26.72 o 
   1   1  24      254.35      251.27      5.63 o 
   2   1  24      250.93      236.46      6.19 o 
   3   1  24      152.99      180.35      7.01 o 
   4   1  24      145.26      136.27      5.70 o 
   5   1  24      155.62      166.52     15.17 o 
  -5   2  24       20.09       24.33      3.27 o 
  -4   2  24        8.54       56.41      5.69 o 
  -3   2  24      112.30      106.80      5.43 o 
  -2   2  24       72.21       67.15      2.81 o 
  -1   2  24      254.28      231.85      6.61 o 
   0   2  24        3.25        4.81      1.53 o 
   1   2  24      252.24      232.22      6.52 o 
   2   2  24       73.27       64.97      2.50 o 
   3   2  24      113.37      109.93      4.78 o 
   4   2  24        8.24       29.79      4.29 o 
   5   2  24       20.67       23.17      2.07 o 
  -5   3  24       59.29       72.37      4.82 o 
  -4   3  24       52.43       57.49      4.05 o 
  -3   3  24      119.02      112.43      9.66 o 
  -2   3  24      143.21      138.28     10.30 o 
  -1   3  24      331.11      301.55      9.75 o 
   0   3  24        0.01       48.97     28.21 o 
   1   3  24      337.29      321.20      9.46 o 
   2   3  24      148.32      135.54      5.82 o 
   3   3  24      119.03      115.77      5.09 o 
   4   3  24       52.42       61.69      3.51 o 
   5   3  24       59.03       78.93      4.08 o 
  -3   4  24      111.54      111.78      9.07 o 
  -2   4  24        3.33        9.03      1.84 o 
  -1   4  24       21.27       19.83      2.48 o 
   0   4  24       48.01       39.58      3.30 o 
   1   4  24       21.26       21.04      2.60 o 
   2   4  24        3.67        8.62      2.43 o 
   3   4  24      110.00      105.51      4.98 o 
   4   4  24        5.88       10.49      3.42 o 
  -3   5  24       22.52       30.53      3.35 o 
  -2   5  24       12.18       18.01      3.32 o 
  -1   5  24       76.11       80.32      5.15 o 
   0   5  24       11.33       13.75      3.79 o 
   1   5  24       75.04       74.39      5.72 o 
   2   5  24       13.35       22.40      4.03 o 
   3   5  24       22.27       26.99      4.39 o 
  -1   6  24       23.54       31.13      3.96 o 
   0   6  24       24.01       32.32      3.57 o 
   1   6  24       24.52       31.41      5.10 o 
   1   0  25       45.43       50.57      1.77 o 
   2   0  25       48.16       49.19      1.63 o 
   3   0  25       70.58       68.11      2.95 o 
   4   0  25      360.38      329.04     20.59 o 
   5   0  25        8.63       10.39      3.08 o 
  -5   1  25       79.97      105.57      5.14 o 
  -4   1  25        2.34       16.32      2.63 o 
  -3   1  25       34.46       48.26      3.47 o 
  -2   1  25      148.90      155.08      4.13 o 
  -1   1  25        6.20       30.55      3.02 o 
   0   1  25      679.94      618.59     14.77 o 
   1   1  25        5.99       24.50      1.94 o 
   2   1  25      147.61      154.05      3.94 o 
   3   1  25       34.60       45.95      2.74 o 
   4   1  25        2.04        9.36      4.98 o 
   5   1  25       80.38      117.35      8.36 o 
  -5   2  25        6.12        4.82      2.51 o 
  -4   2  25      329.63      301.37     12.95 o 
  -3   2  25        1.12       15.76      4.03 o 
  -2   2  25      131.55      122.89      4.22 o 
  -1   2  25       64.32       57.47      3.26 o 
   0   2  25       58.39       68.67      3.62 o 
   1   2  25       64.88       60.40      3.81 o 
   2   2  25      123.04      116.82      3.66 o 
   3   2  25        1.27       13.75      5.21 o 
   4   2  25      328.75      311.92     12.88 o 
   5   2  25        6.01        6.91      3.67 o 
  -4   3  25        7.56       14.54      2.61 o 
  -3   3  25       18.45       28.49      2.89 o 
  -2   3  25      274.28      251.60     11.01 o 
  -1   3  25       11.62       58.51     16.29 o 
   0   3  25      508.76      446.06     17.23 o 
   1   3  25       11.05       25.60      3.79 o 
   2   3  25      275.85      249.53      8.55 o 
   3   3  25       18.20       25.97      2.41 o 
   4   3  25        8.03       14.98      2.17 o 
  -4   4  25      186.01      172.65     13.75 o 
  -2   4  25      178.10      160.65      6.28 o 
  -1   4  25        8.88        8.72      1.46 o 
   0   4  25       25.99       26.72      3.41 o 
   1   4  25        8.51        8.22      2.21 o 
   2   4  25      174.07      155.83      8.74 o 
   3   4  25        4.68       11.16      2.03 o 
   4   4  25      188.03      180.24      7.51 o 
  -3   5  25       20.01       16.02      2.80 o 
  -2   5  25       99.23       92.01      9.01 o 
  -1   5  25       14.40       27.42     13.93 o 
   0   5  25      287.72      278.31     18.22 o 
   1   5  25       14.91       22.14     13.63 o 
   2   5  25       98.82       99.44      7.94 o 
   3   5  25       20.07       10.68      4.98 o 
   0   6  25       15.10       23.42      3.82 o 
   1   6  25       23.48       27.37      4.01 o 
   0   0  26     1052.98      978.97     32.79 o 
   1   0  26        5.22       12.98      1.52 o 
   2   0  26       30.25       38.05      1.48 o 
   3   0  26      178.76      168.22      6.77 o 
   4   0  26        9.05       47.18      6.10 o 
   5   0  26        1.51        1.46      2.31 o 
  -5   1  26       87.53       97.96      4.89 o 
  -4   1  26       15.12       17.59      2.76 o 
  -3   1  26      143.44      149.08      7.07 o 
  -2   1  26      111.73      116.39      3.29 o 
  -1   1  26      419.00      388.16     10.00 o 
   0   1  26       31.19      196.98     14.93 o 
   1   1  26      424.32      400.96     10.27 o 
   2   1  26      115.35      113.33      3.12 o 
   3   1  26      143.43      155.66      6.19 o 
   4   1  26       15.51       16.17      1.93 o 
   5   1  26       88.23      100.64      5.00 o 
  -5   2  26        5.38        2.26      2.45 o 
  -4   2  26        8.84       32.63      3.24 o 
  -3   2  26      148.75      170.75      7.86 o 
  -2   2  26       81.99       81.54      3.63 o 
  -1   2  26       15.28       22.67      3.33 o 
   0   2  26       89.84      106.33      3.85 o 
   1   2  26       15.84       25.60      3.16 o 
   2   2  26       80.58       78.51      3.22 o 
   3   2  26      149.39      166.94      6.71 o 
   4   2  26        8.60       36.39      6.16 o 
   5   2  26        4.33        3.67      1.61 o 
  -4   3  26        2.79        5.53      2.22 o 
  -3   3  26       47.07       47.71      3.56 o 
  -2   3  26       44.85       51.40      2.95 o 
  -1   3  26      412.07      378.85     11.75 o 
   0   3  26       34.55       54.42      4.74 o 
   1   3  26      397.53      383.50     12.46 o 
   2   3  26       46.46       53.64      4.21 o 
   3   3  26       47.82       49.59      3.06 o 
   4   3  26        2.69        7.12      2.19 o 
  -4   4  26       17.70       29.76      5.69 o 
  -3   4  26      144.60      143.28     11.14 o 
  -2   4  26        9.96        8.53      3.32 o 
  -1   4  26       12.72       17.87      2.00 o 
   0   4  26      263.86      265.32     10.61 o 
   1   4  26       12.88       22.93      3.22 o 
   2   4  26       10.99       11.85      3.08 o 
   3   4  26      147.89      142.87      6.19 o 
   4   4  26       17.45       22.62      2.91 o 
  -3   5  26       27.82       33.62      3.57 o 
  -2   5  26       15.85       19.32      4.98 o 
  -1   5  26      259.21      240.19      9.82 o 
   0   5  26        2.55        4.50      3.20 o 
   1   5  26      256.47      238.33     25.07 o 
   2   5  26       15.17       17.78      3.79 o 
   3   5  26       28.99       28.13      3.83 o 
   0   6  26       72.26       91.38      8.30 o 
   1   0  27      751.79      687.59     14.83 o 
   2   0  27       71.08       73.23      2.11 o 
   3   0  27       25.60       29.89      2.25 o 
   4   0  27      198.23      174.40      9.23 o 
   5   0  27        0.94        1.49      2.75 o 
  -5   1  27        4.90       12.41      2.48 o 
  -4   1  27       10.03       11.25      2.56 o 
  -3   1  27      107.62      122.55      6.05 o 
  -2   1  27      169.15      169.75      4.58 o 
  -1   1  27      318.81      324.96      8.35 o 
   0   1  27        1.20        1.30      2.93 o 
   1   1  27      320.15      321.14      9.22 o 
   2   1  27      169.07      167.15      4.09 o 
   3   1  27      108.88      128.01      6.50 o 
   4   1  27       10.08       13.39      1.86 o 
   5   1  27        5.73       11.66      3.61 o 
  -5   2  27        0.83        4.25      2.90 o 
  -4   2  27      123.24      118.21      6.19 o 
  -3   2  27       77.60       67.74      4.27 o 
  -2   2  27      124.50      107.47      4.56 o 
  -1   2  27      631.22      588.12     21.13 o 
   0   2  27      483.97      415.64     21.54 o 
   1   2  27      634.52      623.05     22.66 o 
   2   2  27      125.87      112.31      3.53 o 
   3   2  27       76.92       67.25      3.45 o 
   4   2  27      124.15      117.37      5.17 o 
   5   2  27        0.50        2.75      2.04 o 
  -4   3  27        6.59        8.01      2.42 o 
  -3   3  27       38.12       34.20      3.11 o 
  -2   3  27       63.52       65.43      5.81 o 
  -1   3  27      274.09      293.69     10.40 o 
   0   3  27       11.08        9.31      1.14 o 
   1   3  27      276.24      294.01      9.96 o 
   2   3  27       64.60       64.33      4.11 o 
   3   3  27       34.70       30.01      2.47 o 
   4   3  27        6.42        7.07      2.74 o 
  -4   4  27       90.74       89.09      5.38 o 
  -3   4  27       47.05       42.90      3.97 o 
  -2   4  27       27.44       28.54      2.96 o 
  -1   4  27      199.92      188.15      6.57 o 
   0   4  27       96.41      120.97     27.97 o 
   1   4  27      200.76      194.19     15.13 o 
   2   4  27       27.43       25.09      3.10 o 
   3   4  27       46.13       41.10      3.04 o 
   4   4  27       90.82       90.24      4.61 o 
  -2   5  27       50.50       57.01      4.18 o 
  -1   5  27       71.01       74.30      3.90 o 
   0   5  27       15.30       12.19      2.63 o 
   1   5  27       70.96       79.29      7.11 o 
   2   5  27       51.87       61.51      6.04 o 
   3   5  27       15.88       10.68      8.30 o 
   0   0  28     3281.13     2986.45     95.16 o 
   1   0  28        1.02      108.21      8.89 o 
   2   0  28       95.70      100.16      3.02 o 
   3   0  28        1.50        4.19      2.38 o 
   4   0  28        0.05       22.99      5.10 o 
   5   0  28       65.88       57.42      5.16 o 
  -5   1  28        9.19       16.08      2.67 o 
  -4   1  28       37.33       32.83      2.85 o 
  -3   1  28       40.13       51.35      3.12 o 
  -2   1  28       80.73       77.41      2.97 o 
  -1   1  28      169.96      193.72      5.80 o 
   0   1  28        0.01       -1.27      1.27 o 
   1   1  28      170.40      188.95      4.80 o 
   2   1  28       73.83       72.04      2.69 o 
   3   1  28       40.44       47.60      2.86 o 
   4   1  28       35.44       31.85      2.63 o 
   5   1  28        9.17       10.02      2.93 o 
  -5   2  28       34.04       31.02      3.59 o 
  -4   2  28        9.80       12.56      2.54 o 
  -3   2  28        9.14       14.65      2.32 o 
  -2   2  28       46.16       49.78      2.79 o 
  -1   2  28      181.77      166.88      7.69 o 
   0   2  28     3118.63     2971.73     82.44 o 
   1   2  28      183.38      179.23      9.00 o 
   2   2  28       48.04       52.04      2.58 o 
   3   2  28        9.10       20.27      5.81 o 
   4   2  28        9.37       18.73      5.57 o 
   5   2  28       33.68       34.50      2.74 o 
  -4   3  28       25.76       27.95      3.29 o 
  -3   3  28       30.04       33.90      3.22 o 
  -2   3  28       22.40       27.93      2.30 o 
  -1   3  28       57.55      106.78      8.89 o 
   0   3  28      182.70      155.17      5.36 o 
   1   3  28       58.39       84.98      7.70 o 
   2   3  28       23.03       29.26      3.43 o 
   3   3  28       30.69       34.08      3.27 o 
   4   3  28       24.59       24.12      2.92 o 
  -3   4  28       14.88       16.52      2.65 o 
  -2   4  28       48.86       51.54      6.87 o 
  -1   4  28       20.45       28.95      6.76 o 
   0   4  28      910.00      879.81     33.17 o 
   1   4  28       20.95       26.83      3.32 o 
   2   4  28       46.76       43.05      4.24 o 
   3   4  28       15.05       15.84      2.34 o 
  -2   5  28       34.26       42.67      3.68 o 
  -1   5  28       39.29       47.09      9.96 o 
   0   5  28        0.02        3.04      2.29 o 
   1   5  28       39.42       41.90     10.43 o 
   2   5  28       36.11       44.21      5.21 o 
   1   0  29      121.90      119.22      2.90 o 
   2   0  29      104.61      120.93      4.00 o 
   3   0  29      106.38       79.05      3.76 o 
   4   0  29       52.59       47.87      3.30 o 
   5   0  29        4.23       18.01      5.69 o 
  -5   1  29       54.82       46.42      4.07 o 
  -4   1  29        7.52        7.17      2.11 o 
  -3   1  29       37.80       44.16      2.95 o 
  -2   1  29       10.17       17.15      1.76 o 
  -1   1  29     1093.04     1039.11     28.42 o 
   0   1  29        0.10       -0.98      0.98 o 
   1   1  29     1088.12     1049.51     25.49 o 
   2   1  29        9.13       13.77      1.37 o 
   3   1  29       34.42       41.03      2.46 o 
   4   1  29        7.90        7.41      1.94 o 
   5   1  29       55.35       52.83      5.87 o 
  -4   2  29       44.45       38.49      3.59 o 
  -3   2  29       75.62       69.12     10.07 o 
  -2   2  29      101.23      109.60      4.46 o 
  -1   2  29       83.26       96.95      3.70 o 
   0   2  29       16.46      176.12     11.97 o 
   1   2  29       85.13       98.98      4.64 o 
   2   2  29      101.75      103.07      4.19 o 
   3   2  29       75.82       67.98      3.54 o 
   4   2  29       45.80       42.68      2.85 o 
  -4   3  29       28.14       21.13      3.11 o 
  -3   3  29       63.54       57.86      4.07 o 
  -2   3  29        5.55        6.54      1.54 o 
  -1   3  29      440.81      424.42     15.07 o 
   1   3  29      436.45      425.47     43.56 o 
   2   3  29        5.51        8.55      2.28 o 
   3   3  29       60.97       58.43      3.34 o 
   4   3  29       29.05       22.25      2.18 o 
  -3   4  29       20.10       18.25      3.44 o 
  -2   4  29       78.94       79.51      5.75 o 
  -1   4  29      110.67      108.11      4.21 o 
   0   4  29       71.20      107.99     30.40 o 
   1   4  29      110.64      109.00      5.51 o 
   2   4  29       79.58       78.55      6.46 o 
   3   4  29       19.68       20.89      2.55 o 
  -2   5  29       22.75       30.58      6.16 o 
  -1   5  29      270.20      283.85     17.04 o 
   0   5  29       29.69       37.63      3.60 o 
   1   5  29      268.20      276.86     16.30 o 
   2   5  29       21.78       27.38      4.39 o 
   0   0  30     1409.90     1295.81     45.79 o 
   2   0  30        6.74       30.40      2.48 o 
   3   0  30      347.26      319.84     13.20 o 
   4   0  30       18.61       33.35      3.98 o 
   5   0  30       31.87       37.91      6.58 o 
  -5   1  30       41.48       49.53      3.80 o 
  -4   1  30        2.99        4.56      2.58 o 
  -3   1  30        8.60       12.82      2.07 o 
  -2   1  30       53.62       43.77      2.49 o 
  -1   1  30      157.65      192.63      7.59 o 
   0   1  30       31.40       27.69      2.03 o 
   1   1  30      159.84      205.63      7.61 o 
   2   1  30       55.52       46.08      2.55 o 
   3   1  30        8.59       10.48      1.79 o 
   4   1  30        3.70        3.07      1.73 o 
   5   1  30       41.74       59.78      5.04 o 
  -4   2  30        4.50        8.53      3.67 o 
  -3   2  30      353.47      340.33     21.75 o 
  -2   2  30       51.64       59.05      4.27 o 
  -1   2  30      126.87      119.37      3.99 o 
   0   2  30     1075.40     1016.80     31.67 o 
   1   2  30      131.35      127.64      3.99 o 
   2   2  30       49.70       50.67      3.06 o 
   3   2  30      357.11      338.01     12.45 o 
  -4   3  30        3.41        0.81      2.22 o 
  -3   3  30        7.17        7.51      2.12 o 
  -2   3  30       10.54       10.92      1.79 o 
  -1   3  30      190.06      261.17     64.17 o 
   0   3  30       64.17       49.66      3.08 o 
   1   3  30      190.69      330.52    186.55 o 
   2   3  30        9.88        8.33      2.11 o 
   3   3  30        7.70       11.97      6.28 o 
   4   3  30        3.78        8.06      3.90 o 
  -3   4  30      153.16      144.59     10.96 o 
  -2   4  30        4.98        6.28      2.13 o 
  -1   4  30        8.17       24.83     11.97 o 
   0   4  30      598.47      624.55     20.03 o 
   1   4  30        9.05       27.89     18.55 o 
   2   4  30        4.18        7.78      2.67 o 
   3   4  30      153.97      146.06      6.39 o 
  -2   5  30        0.92       19.32      5.81 o 
  -1   5  30       84.15      118.87     28.98 o 
   0   5  30        0.35       12.01      3.14 o 
   1   5  30       86.66      125.66     43.20 o 
   2   5  30        0.72        3.44      2.96 o 
   1   0  31      131.55      102.23      4.84 o 
   2   0  31      484.60      460.87     16.59 o 
   3   0  31        9.45       35.15      5.69 o 
   4   0  31      222.69      209.25     32.30 o 
   5   0  31       28.82       42.67      4.98 o 
  -4   1  31       63.68       56.29      3.63 o 
  -3   1  31       15.00       11.47      3.06 o 
  -2   1  31      308.71      272.32      8.96 o 
  -1   1  31      214.02      226.92      5.81 o 
   0   1  31       16.50       21.46      1.80 o 
   1   1  31      212.74      224.88      5.63 o 
   2   1  31      307.62      285.93      8.85 o 
   3   1  31       14.56        8.92      1.66 o 
   4   1  31       63.76       61.15      4.43 o 
  -4   2  31      176.08      184.91      8.96 o 
  -3   2  31       13.18       33.32      3.91 o 
  -2   2  31      456.72      428.14     18.44 o 
  -1   2  31       69.41       67.24      4.28 o 
   0   2  31       13.26       37.45      4.98 o 
   1   2  31       69.61       67.18      3.24 o 
   2   2  31      459.21      430.62     15.43 o 
   3   2  31       13.59       38.40      6.52 o 
   4   2  31      175.26      189.11      7.57 o 
  -4   3  31       11.96       27.73      5.81 o 
  -3   3  31       20.74       15.62      2.56 o 
  -2   3  31      192.34      172.97      6.65 o 
  -1   3  31      188.19      185.23      7.81 o 
   0   3  31        6.56       16.27      2.22 o 
   1   3  31      185.69      197.91     13.94 o 
   2   3  31      190.26      167.92      8.96 o 
   3   3  31       20.21       12.84      1.87 o 
   4   3  31       12.15       13.68      3.58 o 
  -3   4  31       12.54       32.83      5.69 o 
  -2   4  31      124.13      123.14      9.96 o 
  -1   4  31        7.30       10.35      2.22 o 
   1   4  31        7.15        7.10      2.80 o 
   2   4  31      125.11      125.27      9.24 o 
   3   4  31       13.27       19.26      2.48 o 
  -1   5  31       37.85       45.55      4.38 o 
   0   5  31        4.22        4.83      2.03 o 
   1   5  31       36.41       45.86     15.94 o 
   2   5  31       64.84       61.04      6.16 o 
   0   0  32       31.47       34.71      2.54 o 
   1   0  32      129.24      125.29      3.94 o 
   2   0  32      106.94      127.79      5.52 o 
   3   0  32      250.23      229.14     11.18 o 
   4   0  32       16.11       55.58      7.11 o 
  -4   1  32       53.97       74.12      5.48 o 
  -3   1  32        0.61        5.75      3.56 o 
  -2   1  32      162.12      166.22      5.84 o 
  -1   1  32      427.03      400.62      9.76 o 
   0   1  32       37.74       32.38      3.52 o 
   1   1  32      424.80      405.25      9.52 o 
   2   1  32      163.22      167.59      5.64 o 
   3   1  32        0.65        4.49      2.87 o 
   4   1  32       54.37       75.91      4.17 o 
  -4   2  32       16.45       29.37      3.47 o 
  -3   2  32      154.22      143.23      9.19 o 
  -1   2  32       51.23       53.87      2.84 o 
   0   2  32       15.09       19.23      2.00 o 
   1   2  32       49.57       51.91      2.92 o 
   3   2  32      150.97      137.80      5.79 o 
  -4   3  32       49.85       57.21      4.41 o 
  -3   3  32       11.53       10.55      2.73 o 
  -2   3  32      108.37       99.20      8.77 o 
  -1   3  32      182.76      168.54      8.83 o 
   0   3  32        1.19        7.02      3.13 o 
   1   3  32      190.15      185.79     11.86 o 
   2   3  32      107.80      107.64      6.44 o 
   3   3  32       10.82       12.97      1.87 o 
   4   3  32       50.02       61.71      3.63 o 
  -3   4  32       86.26       79.17      7.94 o 
  -2   4  32       59.82       61.98      7.11 o 
  -1   4  32       56.91       59.60      3.88 o 
   0   4  32        0.59        3.17      1.94 o 
   1   4  32       59.01       54.54      4.73 o 
   2   4  32       60.28       55.58      5.57 o 
   3   4  32       84.65       72.40      4.10 o 
  -1   5  32       58.99       58.75      6.10 o 
   0   5  32        2.08        4.00      2.39 o 
   1   5  32       61.83       65.39      5.56 o 
   1   0  33      101.38      121.90      3.85 o 
   2   0  33      136.96      149.83      4.99 o 
   4   0  33      109.84      113.16     14.34 o 
  -4   1  33        0.54       12.85      3.31 o 
  -3   1  33      118.90      123.46      7.14 o 
  -2   1  33        4.89       30.38      4.03 o 
  -1   1  33       43.62       88.32     39.59 o 
   0   1  33      146.53      134.90      4.57 o 
   1   1  33       45.93       75.77      7.80 o 
   2   1  33        5.25       26.90      5.45 o 
   3   1  33      120.59      123.55      6.91 o 
   4   1  33        0.51        7.83      4.68 o 
  -4   2  33       87.79      103.48      6.01 o 
  -3   2  33        3.65        6.71      2.15 o 
  -2   2  33       70.33       73.66      4.68 o 
  -1   2  33       93.08       87.16      3.87 o 
   0   2  33       60.17       68.43      3.52 o 
   1   2  33       88.90       87.16      3.29 o 
   2   2  33       69.83       66.09      3.88 o 
   3   2  33        4.08       13.99      5.69 o 
   4   2  33       88.09      112.95      6.58 o 
  -3   3  33      144.67      144.47     11.50 o 
  -2   3  33       25.44       36.86      5.81 o 
  -1   3  33       30.39       43.16      8.41 o 
   0   3  33      210.66      202.37      7.32 o 
   1   3  33       30.76       35.79      5.69 o 
   2   3  33       24.80       26.67      7.47 o 
   3   3  33      147.11      141.54      5.99 o 
  -3   4  33        1.85        3.67      5.10 o 
  -2   4  33       88.08       93.98      8.65 o 
  -1   4  33      155.93      157.19      7.73 o 
   0   4  33       33.68       39.77      3.54 o 
   1   4  33      155.52      162.75      9.23 o 
   2   4  33       88.04       78.75      5.39 o 
   3   4  33        2.12        3.20      7.82 o 
  -1   5  33        6.74        8.74      3.09 o 
   0   5  33       25.49       19.58      3.67 o 
   1   5  33        6.45       10.79      3.91 o 
   0   0  34      347.75      296.45     21.63 o 
   1   0  34       49.83       58.63      2.88 o 
   2   0  34       37.40       47.31      3.09 o 
   3   0  34        9.68       12.47      3.64 o 
   4   0  34        1.87       25.01      5.57 o 
  -4   1  34       25.41       33.26      4.44 o 
  -3   1  34       11.69       32.77      3.89 o 
  -2   1  34      117.44      119.36      4.62 o 
  -1   1  34      159.76      150.08      4.91 o 
   0   1  34       32.04       57.56      3.22 o 
   1   1  34      157.73      148.03      4.54 o 
   2   1  34      119.43      123.27      6.74 o 
   3   1  34       11.58       27.02      5.57 o 
   4   1  34       25.96       31.39      6.81 o 
  -4   2  34        8.60       29.33      9.96 o 
  -3   2  34        0.85       -2.49      4.15 o 
  -2   2  34      214.91      203.39      7.97 o 
  -1   2  34       40.60       47.52      2.65 o 
   0   2  34      123.80      125.99      4.63 o 
   1   2  34       40.40       44.25      2.69 o 
   2   2  34      215.88      192.16      8.02 o 
   3   2  34        0.84        1.89      1.97 o 
   4   2  34        8.67       27.61      6.40 o 
  -3   3  34       13.32       23.47      5.81 o 
  -2   3  34      130.18      117.57      9.96 o 
  -1   3  34       31.10       33.34      3.05 o 
   0   3  34      119.79      111.07      6.29 o 
   1   3  34       30.94       32.97      3.84 o 
   2   3  34      130.53      124.36      5.43 o 
   3   3  34       12.80       25.72      7.35 o 
  -2   4  34       84.23       86.16      8.30 o 
  -1   4  34       25.95       51.91      6.76 o 
   0   4  34      263.06      258.38      9.15 o 
   2   4  34       85.64       93.84      5.74 o 
   0   5  34       38.95       35.56      5.45 o 
   1   0  35      176.20      150.03      4.24 o 
   2   0  35       59.68       73.81      3.39 o 
   3   0  35        0.01        3.43      2.35 o 
   4   0  35       15.48       18.31      9.42 o 
  -4   1  35        5.65       19.28      5.99 o 
  -3   1  35       94.77       86.21      6.99 o 
  -2   1  35      135.50      142.28      5.34 o 
  -1   1  35        0.02       35.92      2.98 o 
   0   1  35      616.25      598.14     16.76 o 
   1   1  35        0.10       26.31      5.21 o 
   2   1  35      136.60      149.26      5.75 o 
   3   1  35       93.69       93.85      5.66 o 
   4   1  35        5.82       27.98      6.16 o 
  -4   2  35        9.01        7.82      4.98 o 
  -3   2  35        8.25        9.72      4.86 o 
  -2   2  35       49.58       64.53     10.07 o 
  -1   2  35      222.87      216.00      7.68 o 
   0   2  35       56.62       58.59      3.67 o 
   1   2  35      221.80      222.87      7.52 o 
   2   2  35       48.15       51.59      4.43 o 
   3   2  35        7.67        8.22      4.37 o 
   4   2  35        7.88       10.79      2.74 o 
  -3   3  35       34.66       39.82      6.40 o 
  -2   3  35       34.66       34.73      5.69 o 
  -1   3  35        7.75       15.62      3.54 o 
   0   3  35      136.92      152.40      5.39 o 
   1   3  35        8.31       12.25      3.08 o 
   2   3  35       33.55       38.46      2.83 o 
   3   3  35       35.09       32.72      6.26 o 
  -2   4  35       17.24       25.84      5.81 o 
  -1   4  35       66.31       69.85      4.22 o 
   0   4  35        7.32        9.68      2.58 o 
   1   4  35       62.95       62.45      5.44 o 
   0   0  36       16.99       23.04      2.69 o 
   1   0  36       27.92       44.56      3.93 o 
   2   0  36      210.75      181.06      8.86 o 
   3   0  36      109.09      121.00      6.88 o 
   4   0  36        4.25       18.85     10.19 o 
  -4   1  36       12.75       19.44      5.33 o 
  -3   1  36       30.24       40.33      4.10 o 
  -2   1  36       62.58       75.50      4.01 o 
  -1   1  36      292.39      294.80      8.09 o 
   1   1  36      296.69      303.67      9.30 o 
   2   1  36       61.67       65.69      5.10 o 
   3   1  36       30.08       35.35      6.76 o 
   4   1  36       12.45       14.82      5.70 o 
  -3   2  36       70.52       82.47      8.18 o 
  -2   2  36       33.03       42.32      8.24 o 
  -1   2  36      113.45      128.24      6.53 o 
   0   2  36       10.00       16.52      3.61 o 
   1   2  36      113.43      117.78      5.65 o 
   2   2  36       33.31       38.08      4.99 o 
   3   2  36       70.65       78.44     10.43 o 
  -3   3  36       17.78       14.70      5.45 o 
  -2   3  36        4.26       10.79      4.74 o 
  -1   3  36      170.96      175.59      7.13 o 
   0   3  36        2.00       43.17      4.93 o 
   1   3  36      171.66      160.38     12.21 o 
   2   3  36        4.43        7.01      8.47 o 
   3   3  36       17.97       15.29      6.99 o 
  -2   4  36        9.35       20.39      5.69 o 
  -1   4  36       30.46       37.52      9.01 o 
   0   4  36        6.02        6.47      2.04 o 
   1   4  36       29.51       37.88     10.37 o 
   2   4  36        9.34       30.93      6.16 o 
   1   0  37        5.11        9.26      1.68 o 
   2   0  37       62.73       85.40      5.30 o 
   3   0  37       12.57       31.88      5.69 o 
   4   0  37       31.24       50.61      7.11 o 
  -4   1  37        3.14        9.84      5.21 o 
  -3   1  37       14.51       25.84      5.27 o 
  -2   1  37       26.31       41.20      6.02 o 
  -1   1  37       33.49       64.43     26.13 o 
   0   1  37      220.04      236.39      7.29 o 
   1   1  37       34.09       45.55      4.13 o 
   2   1  37       26.12       39.08      3.44 o 
   3   1  37       13.69       32.01      4.22 o 
   4   1  37        3.02        7.18      2.71 o 
  -3   2  37        9.49       18.72      8.65 o 
  -2   2  37       28.98       36.62      6.04 o 
  -1   2  37       10.28       25.89      4.23 o 
   0   2  37       17.74       17.85      2.15 o 
   1   2  37        9.73       10.86      5.69 o 
   2   2  37       29.61       42.28      3.22 o 
   3   2  37        9.31       18.49      6.04 o 
  -3   3  37       11.09       21.81      6.04 o 
  -2   3  37       66.34       68.03      7.11 o 
  -1   3  37       49.19       67.66      5.76 o 
   0   3  37      378.71      379.00     12.69 o 
   1   3  37       49.92       50.84      5.45 o 
   2   3  37       68.02       54.64      7.76 o 
   3   3  37       11.63       14.49      2.64 o 
  -1   4  37        6.43       11.16      3.32 o 
   0   4  37        0.26        4.19      2.34 o 
   1   4  37        5.76       14.58      6.52 o 
   0   0  38      444.42      418.10     19.28 o 
   1   0  38       50.99       59.87      3.61 o 
   2   0  38       62.92       73.04      3.72 o 
   3   0  38        3.96        6.57      2.69 o 
   4   0  38       11.17       37.09      4.65 o 
  -2   1  38       61.18       60.42      3.80 o 
  -1   1  38       54.53       62.68      2.89 o 
   0   1  38        3.79       47.54      4.71 o 
   1   1  38       53.83       60.08      3.05 o 
   2   1  38       58.00       55.50      5.52 o 
   3   1  38       33.77       30.95      6.65 o 
  -3   2  38       32.86       35.20      6.28 o 
  -2   2  38       21.98       29.16      5.81 o 
  -1   2  38        7.20        9.67      1.89 o 
   0   2  38      218.43      205.76      7.49 o 
   1   2  38        7.46        9.70      2.23 o 
   2   2  38       21.55       24.30      2.93 o 
   3   2  38       33.16       36.64      7.53 o 
  -2   3  38       13.21       16.36      5.21 o 
  -1   3  38      153.10      160.19      6.08 o 
   1   3  38      151.65      151.40      8.82 o 
   2   3  38       12.34       10.07      7.35 o 
  -1   4  38       29.30       26.62      3.82 o 
   0   4  38       92.16       91.40      6.49 o 
   1   4  38       29.36       19.36      3.73 o 
   1   0  39      185.76      185.82      9.25 o 
   2   0  39       35.53       54.24      4.02 o 
   3   0  39       10.59        6.44      2.82 o 
  -3   1  39      129.82      140.67     19.32 o 
  -2   1  39       68.04       79.96      3.81 o 
  -1   1  39      113.29      111.89      4.04 o 
   0   1  39       98.86       93.09      3.71 o 
   1   1  39      112.07      105.00      4.18 o 
   2   1  39       68.02       75.02      3.97 o 
   3   1  39      131.86      150.89      8.08 o 
  -3   2  39        1.82       18.23     11.02 o 
  -2   2  39        5.20        2.84      4.50 o 
  -1   2  39       71.69       74.74      3.67 o 
   1   2  39       71.10       68.77      6.70 o 
   2   2  39        5.14       15.63      6.90 o 
   3   2  39        1.52       28.18      8.36 o 
  -2   3  39       19.73       30.93      6.04 o 
  -1   3  39       33.59       48.27      5.79 o 
   0   3  39       26.92       28.75      2.83 o 
   1   3  39       33.38       38.99      4.98 o 
   2   3  39       19.89       19.04      3.04 o 
   0   4  39       67.68       50.13      6.04 o 
   1   4  39       17.60       21.95      3.77 o 
   0   0  40       80.08       80.89      5.82 o 
   1   0  40       22.28       57.48      7.59 o 
   2   0  40        0.04       14.27      7.59 o 
   3   0  40        0.70        0.24      2.65 o 
  -3   1  40        2.23       41.47      4.43 o 
  -2   1  40      145.21      159.73      6.90 o 
  -1   1  40       12.22       17.92      3.55 o 
   0   1  40        1.92        7.13      2.56 o 
   1   1  40       13.70       16.68      2.41 o 
   2   1  40      147.08      145.61     11.68 o 
   3   1  40        2.21       36.27      6.52 o 
  -3   2  40        7.72        9.84      5.45 o 
  -2   2  40        1.44        1.19      4.50 o 
  -1   2  40        5.43       16.87      4.15 o 
   0   2  40      143.06      142.16      5.69 o 
   1   2  40        5.52       19.44      5.93 o 
   2   2  40        1.52        0.67      2.19 o 
   3   2  40        7.69        6.09      4.44 o 
  -2   3  40       65.46       67.44      7.35 o 
  -1   3  40       47.55       51.81      3.23 o 
   0   3  40        5.58        8.33      2.67 o 
   1   3  40       48.29       51.12      4.32 o 
   2   3  40       65.63       62.38      8.18 o 
   1   0  41        4.45        5.96      2.00 o 
   2   0  41        2.10        3.91      2.68 o 
   3   0  41        9.35       11.16      3.13 o 
  -3   1  41        1.53        4.50      5.21 o 
  -2   1  41       21.60       61.44      5.33 o 
  -1   1  41       60.13       62.67      3.37 o 
   0   1  41       75.05       66.25      3.13 o 
   1   1  41       60.04       62.45      4.70 o 
   2   1  41       20.40       45.99      6.76 o 
   3   1  41        1.38       12.62      6.72 o 
  -2   2  41       25.28       30.70      6.40 o 
  -1   2  41       13.20       19.96      2.40 o 
   0   2  41        2.10        9.02      8.30 o 
   1   2  41       14.22       15.77      2.96 o 
   2   2  41       25.56       28.80      4.62 o 
  -1   3  41       64.29       74.00      4.07 o 
   0   3  41       72.18       70.74      5.28 o 
   1   3  41       63.32       69.17      4.83 o 
   2   3  41       19.75        5.45      8.30 o 
   0   0  42        1.96       -0.78      2.07 o 
   1   0  42        9.76       10.27      2.13 o 
   2   0  42      138.29       91.06      8.47 o 
   3   0  42      147.85      162.38      8.79 o 
  -3   1  42       52.33       47.29      7.70 o 
  -2   1  42        1.78        7.37      2.40 o 
  -1   1  42       99.68       98.60      4.30 o 
   0   1  42        0.53       10.03      2.39 o 
   1   1  42       97.19       95.62      4.43 o 
   2   1  42        1.84        6.84      2.87 o 
   3   1  42       52.23       74.07      8.06 o 
  -2   2  42       45.53       45.27      6.87 o 
  -1   2  42        6.47        6.87      1.89 o 
   0   2  42        1.91        0.63      2.53 o 
   1   2  42        6.49        4.28      2.72 o 
   2   2  42       45.04       42.28      3.39 o 
  -1   3  42       21.83       28.68      6.52 o 
   0   3  42        4.70        5.66      4.39 o 
   1   3  42       20.28       29.00      6.87 o 
   1   0  43       25.75       28.16      2.62 o 
   2   0  43        3.81       35.08      7.94 o 
  -2   1  43      120.95      126.27      6.55 o 
  -1   1  43        0.71       21.10      5.57 o 
   0   1  43       70.74       66.24      3.49 o 
   1   1  43        0.67       17.90      5.93 o 
   2   1  43      121.92      132.31      7.34 o 
  -2   2  43        5.33       15.92      3.84 o 
  -1   2  43       25.95       27.61      3.09 o 
   0   2  43       17.08       20.59      2.82 o 
   1   2  43       26.66       24.93      3.70 o 
   2   2  43        5.88        8.36      4.69 o 
   0   3  43        8.41       10.31      3.79 o 
   1   3  43        0.08       -1.09      2.67 o 
   0   0  44       96.20      106.24      6.48 o 
   1   0  44        0.13        6.38      2.78 o 
   2   0  44       31.76       27.62      3.42 o 
  -2   1  44       47.72       73.62      8.08 o 
  -1   1  44       11.51        9.18      2.78 o 
   0   1  44       12.40       15.06      2.17 o 
   1   1  44       11.78       10.01      3.53 o 
   2   1  44       47.34       60.67     12.68 o 
  -1   2  44        3.25       10.31      5.33 o 
   0   2  44      131.06      151.44      8.63 o 
   1   2  44        3.54        8.53      6.16 o 
   1   0  45      223.53      239.19     20.62 o 
   2   0  45       17.52       30.08      6.84 o 
  -2   1  45       13.71       27.98      5.28 o 
  -1   1  45       15.96       20.94      3.18 o 
   0   1  45        5.95        4.27      1.97 o 
   1   1  45       16.25       21.13      3.22 o 
   2   1  45       13.84       20.60      3.72 o 
  -1   2  45      191.85      229.45     15.41 o 
   0   2  45        6.81       22.64      4.39 o 
   1   2  45      193.35      195.98     10.76 o 
   0   0  46      151.07      172.91      9.28 o 
   1   0  46        4.42       49.66      7.82 o 
  -1   1  46       58.28       63.80      4.46 o 
   0   1  46        1.72        0.23      2.09 o 
   1   1  46       57.75       58.75      4.51 o 
   0   2  46       77.44       82.73      7.47 o 
   1   0  47       55.41       55.02      4.35 o 
   0   1  47        4.33        8.54      2.64 o 
                                                 
